# Supplementary material for: Near-infrared-featured broadband CO2 reduction with water to hydrocarbons by surface plasmon
Source: Nat Commun. 2023 Jan 14;14:221. doi: 10.1038/s41467-023-35860-2 (PMC9839746; doi:10.1038/s41467-023-35860-2)
Supplement: Supplementary file 2 — Source Data [file 41467_2023_35860_MOESM2_ESM.xlsx]

## Sheet: Fig. 1b
CuPd/Au atomic ratio	CH4 (μmol g-1 h-1)
0	0.40201
0.1	5.02651
0.2	14.6727
0.6	15.6923
0.9	4.90354
1.2	3.4154

## Sheet: Fig. 1c
Reaction time (h)	CH4 production (μmol g-1)	C2H6 production (μmol g-1)	C2H4 production (μmol g-1)
1.5	25.0027
3	42.2379
6		0.00424
9	84.9006	0.41222
12	106.984	0.51822	0.14714
24	178.101	0.84799	0.27589

## Sheet: Fig. 1d
Wavelength (nm)	Extinction (a.u.)	Wavelength (nm)	AQE (%)	Error bar
999.993	0.66064	366	0.05658	0.00472
998.989	0.66131	400	0.03502	0.00908
997.985	0.66198	450	0.02315	0.00339
997.011	0.66266	500	0.01187	0.00245
996.006	0.66335	550	0.02198	0.00415
994.999	0.66405	600	0.02026	0.0024
993.992	0.66477	650	0.0407	0.00776
992.985	0.6655	750	0.08937	0.00802
992.008	0.66625	800	0.10089	0.01087
991	0.66702	700	0.06563	0.01595
989.99	0.6678
989.012	0.66861
988.002	0.66942
986.99	0.67025
986.01	0.6711
984.998	0.67195
983.985	0.67281
983.003	0.67368
981.989	0.67455
981.006	0.67543
979.991	0.6763
979.007	0.67716
977.99	0.67802
977.005	0.67887
975.987	0.67971
975.001	0.68054
974.013	0.68135
972.994	0.68214
972.006	0.68292
970.985	0.68368
969.996	0.68443
969.006	0.68516
968.016	0.68587
966.993	0.68657
966.001	0.68725
965.009	0.68792
963.984	0.68858
962.991	0.68923
961.997	0.68988
961.003	0.69051
960.008	0.69114
959.012	0.69177
957.984	0.6924
956.987	0.69303
955.99	0.69366
954.992	0.69429
953.994	0.69492
952.995	0.69556
951.996	0.6962
950.996	0.69685
949.995	0.6975
948.994	0.69816
947.993	0.69881
946.991	0.69947
945.988	0.70013
944.985	0.7008
944.013	0.70146
943.009	0.70212
942.004	0.70278
940.999	0.70344
939.993	0.70409
938.986	0.70474
938.012	0.70538
937.004	0.70602
935.996	0.70665
934.987	0.70728
934.011	0.7079
933.001	0.70852
931.991	0.70913
931.013	0.70974
930.001	0.71034
928.989	0.71095
928.01	0.71155
926.997	0.71215
926.016	0.71274
925.002	0.71334
923.987	0.71394
923.005	0.71454
921.99	0.71515
921.006	0.71575
919.99	0.71636
919.005	0.71697
917.988	0.71759
917.002	0.7182
915.984	0.71882
914.997	0.71944
914.01	0.72006
912.99	0.72068
912.002	0.72129
911.014	0.7219
909.992	0.72251
909.003	0.72311
908.013	0.72371
906.99	0.7243
905.999	0.72488
905.007	0.72545
904.015	0.726
902.99	0.72655
901.997	0.72709
901.004	0.72761
900.01	0.72812
899.016	0.72862
897.988	0.72911
896.993	0.72959
895.997	0.73006
895	0.73052
894.004	0.73097
893.007	0.73142
892.009	0.73186
891.011	0.7323
890.012	0.73273
889.013	0.73316
888.013	0.73359
887.013	0.73402
886.013	0.73446
885.011	0.73489
884.01	0.73533
883.008	0.73577
882.005	0.73621
881.002	0.73665
879.999	0.7371
878.995	0.73754
877.99	0.73799
876.985	0.73843
876.013	0.73887
875.008	0.73931
874.001	0.73974
872.995	0.74016
871.987	0.74057
871.013	0.74098
870.005	0.74137
868.996	0.74174
867.987	0.7421
867.011	0.74244
866.001	0.74276
864.99	0.74306
864.013	0.74335
863.002	0.74361
861.99	0.74384
861.011	0.74406
859.998	0.74426
858.985	0.74443
858.005	0.74459
856.991	0.74472
856.01	0.74484
854.995	0.74494
854.013	0.74502
852.997	0.74509
852.014	0.74515
850.997	0.7452
850.014	0.74523
848.996	0.74526
848.012	0.74528
846.993	0.7453
846.008	0.74531
844.988	0.74532
844.002	0.74532
843.015	0.74532
841.994	0.74532
841.007	0.74532
839.985	0.74532
838.996	0.74531
838.008	0.74531
836.985	0.74529
835.995	0.74528
835.005	0.74526
834.014	0.74523
832.989	0.7452
831.998	0.74516
831.006	0.74511
830.014	0.74505
828.987	0.74497
827.994	0.74489
827.001	0.74479
826.007	0.74467
825.013	0.74454
823.984	0.74439
822.989	0.74423
821.993	0.74405
820.997	0.74386
820.001	0.74364
819.004	0.74341
818.007	0.74316
817.01	0.74289
816.012	0.74261
815.013	0.74231
814.014	0.742
813.015	0.74167
812.015	0.74133
811.015	0.74097
810.015	0.74059
809.014	0.74021
808.013	0.73981
807.011	0.7394
806.009	0.73898
805.006	0.73855
804.003	0.7381
803	0.73764
801.996	0.73717
800.992	0.73669
799.988	0.73619
799.017	0.73569
798.012	0.73517
797.006	0.73463
796	0.73409
794.993	0.73352
793.986	0.73295
793.014	0.73236
792.006	0.73175
790.998	0.73113
789.989	0.73049
789.015	0.72983
788.006	0.72916
786.996	0.72847
785.986	0.72777
785.01	0.72705
783.999	0.72631
782.988	0.72556
782.011	0.7248
780.999	0.72402
779.986	0.72322
779.008	0.72242
777.995	0.7216
777.016	0.72077
776.002	0.71993
774.988	0.71908
774.008	0.71822
772.993	0.71735
772.012	0.71647
770.996	0.71559
770.015	0.7147
768.998	0.7138
768.016	0.71289
766.998	0.71198
766.016	0.71106
764.997	0.71014
764.014	0.70921
762.995	0.70827
762.01	0.70733
760.991	0.70638
760.006	0.70542
758.985	0.70445
757.999	0.70347
757.013	0.70249
755.992	0.70149
755.005	0.70048
754.018	0.69946
752.995	0.69843
752.007	0.69739
750.983	0.69633
749.995	0.69526
749.006	0.69418
748.016	0.69308
746.991	0.69197
746.001	0.69084
745.011	0.6897
743.985	0.68855
742.993	0.68739
742.002	0.68621
741.01	0.68502
739.982	0.68381
738.99	0.6826
737.997	0.68138
737.004	0.68014
736.01	0.6789
735.016	0.67765
733.986	0.67639
732.992	0.67512
731.997	0.67385
731.001	0.67257
730.006	0.67128
729.01	0.66999
728.013	0.6687
727.017	0.6674
725.984	0.6661
724.987	0.66479
723.989	0.66348
722.991	0.66217
721.992	0.66086
720.993	0.65954
719.994	0.65822
718.995	0.65689
717.995	0.65556
716.995	0.65423
715.994	0.65289
714.994	0.65155
713.992	0.65021
712.991	0.64886
711.989	0.6475
710.987	0.64614
709.984	0.64477
709.017	0.6434
708.014	0.64203
707.011	0.64064
706.007	0.63926
705.003	0.63787
703.998	0.63647
702.993	0.63507
701.988	0.63367
700.983	0.63226
700.013	0.63085
699.007	0.62944
698	0.62802
696.993	0.62661
695.986	0.62519
695.015	0.62377
694.007	0.62236
692.999	0.62095
691.99	0.61953
691.017	0.61813
690.008	0.61672
688.999	0.61532
687.989	0.61393
687.015	0.61254
686.005	0.61115
684.994	0.60978
683.983	0.60841
683.008	0.60705
681.996	0.6057
680.984	0.60435
680.008	0.60302
678.996	0.60169
677.983	0.60038
677.006	0.59907
675.992	0.59778
675.014	0.5965
674	0.59522
672.986	0.59396
672.007	0.59272
670.992	0.59148
670.013	0.59026
668.997	0.58905
668.017	0.58785
667.001	0.58667
665.984	0.58549
665.004	0.58434
663.986	0.58319
663.005	0.58206
661.987	0.58094
661.005	0.57984
659.987	0.57875
659.004	0.57768
657.985	0.57661
657.002	0.57557
655.982	0.57453
654.999	0.57351
654.015	0.5725
652.994	0.57151
652.009	0.57053
650.988	0.56956
650.003	0.56861
649.018	0.56766
647.996	0.56673
647.01	0.56581
645.987	0.56491
645	0.56401
644.013	0.56313
642.99	0.56226
642.002	0.5614
641.015	0.56055
639.99	0.5597
639.002	0.55888
638.013	0.55806
636.988	0.55725
635.999	0.55645
635.009	0.55566
633.983	0.55488
632.993	0.55411
632.003	0.55335
631.013	0.5526
629.985	0.55187
628.994	0.55114
628.003	0.55042
627.011	0.54972
625.982	0.54902
624.99	0.54834
623.998	0.54767
623.005	0.54701
622.012	0.54637
620.982	0.54574
619.988	0.54512
618.994	0.54451
618	0.54392
617.006	0.54334
616.011	0.54278
615.016	0.54223
613.984	0.54169
612.989	0.54117
611.993	0.54067
610.997	0.54017
610.001	0.53969
609.004	0.53923
608.008	0.53878
607.01	0.53834
606.013	0.53792
605.015	0.53751
604.018	0.53711
602.982	0.53672
601.984	0.53634
600.985	0.53598
599.986	0.53562
598.987	0.53528
597.988	0.53494
596.988	0.53462
595.988	0.5343
594.988	0.53399
593.987	0.53369
592.986	0.5334
591.985	0.53312
590.984	0.53284
589.982	0.53257
589.018	0.5323
588.016	0.53205
587.013	0.5318
586.011	0.53155
585.008	0.53132
584.005	0.53109
583.001	0.53087
581.998	0.53065
580.994	0.53045
579.99	0.53025
578.985	0.53006
578.018	0.52988
577.013	0.52971
576.008	0.52954
575.003	0.52939
573.997	0.52925
572.991	0.52911
571.985	0.52899
571.016	0.52887
570.009	0.52877
569.002	0.52867
567.995	0.52858
566.988	0.52851
566.017	0.52844
565.01	0.52838
564.001	0.52833
562.993	0.52828
561.984	0.52824
561.013	0.52821
560.004	0.52819
558.994	0.52817
557.985	0.52816
557.012	0.52815
556.002	0.52814
554.992	0.52814
553.981	0.52814
553.008	0.52814
551.997	0.52815
550.986	0.52815
550.012	0.52815
549	0.52816
547.988	0.52816
547.013	0.52816
546.001	0.52816
544.988	0.52815
544.012	0.52814
542.999	0.52812
541.986	0.52809
541.01	0.52806
539.996	0.52801
538.982	0.52796
538.005	0.52789
536.99	0.52781
536.013	0.52771
534.998	0.52759
533.983	0.52745
533.005	0.52728
531.989	0.5271
531.011	0.52688
529.994	0.52663
529.016	0.52635
527.999	0.52603
526.982	0.52568
526.003	0.52529
524.985	0.52485
524.005	0.52437
522.988	0.52385
522.007	0.52328
520.989	0.52266
520.008	0.52199
518.989	0.52127
518.008	0.5205
516.989	0.51969
516.008	0.51882
514.988	0.51791
514.006	0.51696
512.986	0.51597
512.003	0.51493
510.983	0.51387
510	0.51277
509.017	0.51164
507.996	0.51049
507.012	0.50933
505.991	0.50815
505.007	0.50697
503.985	0.50579
503	0.50462
502.016	0.50345
500.993	0.50231
500.008	0.50119
498.985	0.50011
497.999	0.49906
497.014	0.49805
495.99	0.49709
495.004	0.49619
494.018	0.49534
492.993	0.49455
492.007	0.49383
490.982	0.49318
489.995	0.4926
489.008	0.49209
487.982	0.49166
486.995	0.49131
486.007	0.49103
485.019	0.49083
483.992	0.4907
483.004	0.49066
482.015	0.49068
480.988	0.49078
479.999	0.49094
479.01	0.49117
477.983	0.49147
476.993	0.49183
476.003	0.49224
475.013	0.49271
473.985	0.49323
472.994	0.4938
472.004	0.49441
471.013	0.49506
469.984	0.49574
468.993	0.49646
468.001	0.49721
467.01	0.49798
466.018	0.49877
464.988	0.49959
463.996	0.50042
463.003	0.50126
462.011	0.50212
461.018	0.50299
459.987	0.50387
458.994	0.50475
458	0.50564
457.007	0.50653
456.013	0.50742
454.981	0.50831
453.987	0.50921
452.993	0.5101
451.999	0.511
451.004	0.51189
450.009	0.51278
449.014	0.51367
448.019	0.51456
446.985	0.51544
445.99	0.51632
444.994	0.5172
443.998	0.51807
443.002	0.51894
442.006	0.51981
441.009	0.52068
440.013	0.52154
439.016	0.5224
437.981	0.52325
436.984	0.52411
435.986	0.52496
434.989	0.52581
433.991	0.52666
432.993	0.5275
431.995	0.52834
430.997	0.52918
429.999	0.53002
429	0.53085
428.001	0.53169
427.002	0.53252
426.003	0.53335
425.004	0.53417
424.005	0.535
423.005	0.53582
422.005	0.53665
421.005	0.53747
420.005	0.53829
419.005	0.53911
418.004	0.53992
417.004	0.54074
416.003	0.54155
415.002	0.54236
414.001	0.54317
412.999	0.54398
411.998	0.54479
410.996	0.54559
409.994	0.5464
408.992	0.5472
407.99	0.54799
406.988	0.54878
405.985	0.54957
404.983	0.55036
404.019	0.55114
403.016	0.55192
402.012	0.55269
401.009	0.55346
400.006	0.55422
399.002	0.55497
397.998	0.55572
396.994	0.55646
395.99	0.55719
394.986	0.55791
393.981	0.55863
393.015	0.55933
392.011	0.56003
391.006	0.56071
390.001	0.56139
388.995	0.56205
387.99	0.56271
386.985	0.56335
386.018	0.56399
385.012	0.56461
384.006	0.56522
382.999	0.56582
381.993	0.56642
380.987	0.567
380.019	0.56757
379.012	0.56814
378.005	0.56869
376.998	0.56924
375.991	0.56978
374.983	0.57032
374.014	0.57085
373.007	0.57138
371.999	0.5719
370.991	0.57243
369.983	0.57295
369.013	0.57347
368.005	0.574
366.996	0.57453
365.987	0.57506
365.017	0.57561
364.008	0.57615
362.999	0.57671
361.99	0.57728
361.019	0.57787
360.009	0.57847
359	0.57908
357.99	0.57971
357.018	0.58036
356.008	0.58104
354.998	0.58173
353.987	0.58246
353.016	0.58321
352.005	0.58398
350.994	0.58479
349.983	0.58563
349.01	0.5865
347.999	0.5874
346.988	0.58834
346.015	0.58931
345.003	0.59033
343.991	0.59137
343.018	0.59246
342.006	0.59358
340.994	0.59474
339.981	0.59594
339.007	0.59717
337.995	0.59843
336.982	0.59973
336.008	0.60106
334.995	0.60241
333.981	0.60379
333.007	0.60519
331.993	0.60661
331.019	0.60805
330.005	0.60949
328.991	0.61095
328.016	0.6124
327.002	0.61385
325.987	0.6153
325.012	0.61674
323.997	0.61816
322.982	0.61956
322.007	0.62093
320.992	0.62228
320.016	0.6236
319	0.62489
317.985	0.62613
317.008	0.62734
315.993	0.62851
315.016	0.62964
314	0.63072
312.984	0.63175
312.007	0.63275
310.991	0.6337
310.014	0.63461
308.997	0.63549
308.02	0.63632
307.003	0.63713
305.986	0.6379
305.008	0.63864
303.991	0.63937
303.013	0.64007
301.995	0.64076
301.017	0.64144
299.999	0.64211

## Sheet: Fig. 2a
Binding energy (eV)
349.829	50000	50000	50000	50000	50000	50000	50000	50000	50000	50000	50000	50000	50000
349.779	50415.9	49783.7	50197.5	49916.1	50600	48925.1	50303.9	50128.9	49628.4	50832.5	50189.8	50048.9	49529.4
349.729	49650.7	49868.9	49592.2	50802.3	50781	50108.6	51443.6	48913.9	49692.3	51107.5	49899.5	49716.3	49197.5
349.679	49551.2	50535.8	50249.6	49769.2	50307.1	49989.3	50092.8	49358.1	50443.7	50666.7	50505.9	50168.1	49090.1
349.629	49716.7	49244.9	49906.9	49460.1	50099.3	49128.9	50217.7	49569.4	50321.2	50279.5	49368.9	50343.8	48843.1
349.579	50487.2	49481.3	49868.1	49977.6	50003	48718.6	51086.9	49744.7	50541.9	51047.2	49363	50341.7	49446.4
349.529	49728.8	49668.7	50087	49053.8	49705.1	49260.2	51237.7	48990.1	49505.7	51047.1	48514.6	50430.2	49209.5
349.479	50775.7	50295.9	50100.6	48749.6	50864.2	49807.1	49950.7	49486.7	50501.3	50301.3	49247.7	49732.6	49727.9
349.429	50335.1	49809.7	50038.1	49642.3	50167.6	48836.3	49970.6	49483.9	50863.9	50524	49000.9	49044	49632.6
349.379	50349.8	50068.8	49303.4	49462.5	49246.4	49089.5	49993.3	48342.4	49960.9	50095.5	48966.6	49528.1	49719
349.329	50697	50006.5	49953.9	49735.1	49804.3	49502.5	50615.7	48870	49735.7	50217.5	49729.2	49706.1	49680.8
349.279	49577.3	50120.7	49842.3	48953.9	49753	49261.8	50338.5	48990.9	49606.8	50804.7	49402	50147.3	49066.4
349.229	49585.6	49718.9	49568.1	49752.9	50521.3	48655.2	49917.3	49395.1	49530.5	50200.7	49054.7	49644.6	49596.6
349.179	50635.7	48876.4	50186	49459.6	49559.6	48355.5	48914.6	49543	49343.4	51027.1	49334.7	49065.9	48693.3
349.129	50352.3	49502.5	48770.4	49038.2	49676.2	49752.2	49668.9	49785.4	49114	50088.8	49250.9	48452.8	48820.1
349.079	48638.8	48975.6	49596.3	48892.7	49613.9	49725.1	50559.9	49258.7	49461	49890.7	48994.6	49023.6	48860.5
349.029	49995.5	48919.9	50294.4	50092.8	49780.9	48849.5	50240.1	48671.4	49982	50651.7	48046.1	49281.8	48231.6
348.979	49876.3	49494.9	50194.2	48960.1	49621.8	48967	49314.7	48829.7	49374.7	50626.6	49926.7	48609.3	49152.9
348.929	48495.4	49882.9	49666.3	48169.2	49799.1	48049	50208.1	49446.7	49127.9	49965.6	49696.2	50072.9	48529.2
348.879	50073.5	49179.9	50344.3	49584.4	50430	49869	50654.2	49188	49637.3	49874.6	49711.7	49082.1	49942.9
348.829	50055.2	49634.3	50176.2	49732.7	49676.7	49043	50815.8	48781.4	50159.1	50362.4	48970.3	49044.8	49273.9
348.779	50603.2	50069.3	50667.1	49307.9	49400	49900.6	50917.1	49186.9	50172.8	50251.2	49145	49307.9	48772.7
348.729	50640.4	49968.2	50313.5	49155.1	49196	49840	50295.6	48791.7	50369.7	50197	49081	49968.4	49196.2
348.679	50106.6	49420.7	50063.6	50165.4	49395.8	49046.2	50796.8	49312.8	49863.8	49920.4	49167.1	48574.9	48813.7
348.629	49755.8	49723.1	49485	49468.7	49882.8	50372.5	49866.1	49468.5	50514.1	50072.4	49117.5	48863.8	49252.4
348.579	49580.4	48601.8	49774.3	49050.3	49514.5	49808	49935.5	48959	49933.4	50611.6	49076.1	50249.2	49234.7
348.529	49269.9	49616.1	49900	49336.8	49423.4	48820.9	49921.5	49146.6	50162.6	51469.9	48437.5	49402.2	48833.2
348.479	49865	48843.3	50527	49630.4	49212.8	48597.5	51413.2	48432.3	49800.5	50429.1	48704.1	49529.8	48618.8
348.429	49579.8	49222.9	50160.3	49132.3	49680.1	49149.3	50106.9	48736.4	49908.3	50070.2	49025.9	49424	48626.2
348.379	49650.6	49302.3	49600.4	49784.4	49483	49388.1	50448.5	48883.1	49535.3	50230.6	48810.5	49960.7	50203.7
348.329	49317.2	48938.3	50406	50103.1	48999.6	48429.1	50323.3	49567.1	49735.1	50802	48894.1	49986.1	49991.8
348.279	49469.1	49695.7	49023.4	49807.4	49987.8	49196.4	49824.2	48386.5	49318.2	51204.7	48753.7	49119.6	49404.4
348.229	49348.8	49770.1	49392.4	49249.5	49703	49264.2	49907.8	48458.8	49373.1	50916.9	48422.2	49062.2	49161.2
348.179	50142.4	49404.2	49971.3	49212.7	50031.4	50017.3	49850	49139.7	48730.1	50027.7	48702.5	48833.8	49510.8
348.129	49650.5	49601.8	50461.9	48514.1	49267.4	48824.6	49951.5	49295	49232.7	50680.5	49502.3	49444.4	49007.9
348.079	49682.7	49512.7	50526.3	48737.6	48995	48552.5	49388.2	49214.7	49065.4	50582.8	49562.2	49573.1	48764
348.029	49523.7	49402.9	50019.3	48965.3	49103.9	48769.2	49908.9	49112.7	49766.6	50154.2	49039.1	49461.3	49148.1
347.979	49473.4	49136.9	50171.3	48993	49887	48634.8	49233.7	49131.8	49695.6	50029.9	48713.4	49525	48912
347.929	48879.5	49501.7	50421.9	48851.7	49575.9	49600.2	50011.6	49643.6	49465.6	49904.1	49265	49198.2	48902.7
347.879	49767.8	49166.9	49496.8	49894.3	48775.1	49394.9	50872.7	49883.2	49418	50609.8	48798.1	49801.9	49636.8
347.829	50768.4	49475.4	50297.1	49287.1	48875.9	48695.2	50813.3	48755.9	49361.4	50347.8	48439.6	50030.6	49663.2
347.779	49194.3	49643.1	49939.1	49163.5	49520.9	48975.5	50395.6	48538.3	49549	50539.1	49302.3	49207.8	49575.6
347.729	49472.2	48834.1	49468.1	49006.7	49506.2	49348.8	49577.1	49384.6	49614.7	49774.5	49768.5	49183.2	48593.5
347.679	49514.9	49254.5	49395.4	48283	49510.7	49353.2	49838.9	48920	49441.4	49590.7	49875.8	49387.6	48681.3
347.629	50059.8	49013.5	49317.8	48795.1	49168.1	49452.9	49670.7	49022.8	49812.7	49527.2	49101.1	49641.8	48712.3
347.579	50175.4	49586.3	49879.1	48774	48783.8	48467.4	49887.6	49300.3	49308.5	49519.7	49343.8	49454.9	48824.8
347.529	48753.7	49294	49570.4	48765.2	49272.3	48246.3	49801.9	49615.4	49580	50220	49557.6	49839.7	49518.3
347.479	49460.6	49583.4	49692.6	48604.9	48959.3	48633.6	49859.7	49482.7	49718.2	49853.5	49327.7	49675.3	49150.7
347.429	50089.8	50047.5	49806.2	49043	48543.9	48819.7	49933.2	48979.4	49945.2	49793.1	49055.6	49578.2	49252.5
347.379	49985.5	50004.7	49717.1	49172.9	49530.4	48563.7	50593.4	48867.7	49370.2	51012.1	49147.8	49928.6	49762.3
347.329	49254.1	49579.8	49885.4	48671.5	49534.5	49252.3	50902	49104.7	49892.7	50461.9	49664.1	49684.5	49819.7
347.279	49535.1	49162.4	49195.1	49089.8	49911.9	49298.6	50194.5	49145.9	49262.4	50188.8	49987.1	50070.9	49453.1
347.229	50256.5	50295.2	49611.7	49540.4	50553.2	48905.6	49938.5	49734	50674.1	49985.6	49083.4	49463.4	49178.3
347.179	50044.3	49927.9	49388.1	49534.9	50996.5	48223.2	49889	49681.6	49936.9	50448.6	49169.2	49976	49527.7
347.129	50753.4	49447.8	49403.3	48221	49283.2	49009.1	49771.7	49080.7	49511.3	49398	49301.7	49777.3	48830.6
347.079	50231.3	48800.2	50145.5	48783.6	49030	48272.3	50291	49301.4	49830.6	49938	49466.6	48990.4	48360.3
347.029	49931.1	48834.8	50014.1	48013.3	48724.8	48508.3	49293	49109.5	49947.4	49236.2	49197.5	49479.1	48924.4
346.979	49861.1	48879.4	49918.6	49406.4	49286.5	48963.1	49224.9	49121.9	48919.2	49439.6	49855.3	50283.1	49282.4
346.929	49924.5	49784.9	50104.6	49044.3	49590.9	50212.9	49993.3	49661.6	49645	50080.7	49938.5	50051.6	48512
346.879	49269.4	49794.2	49391	49325.6	48997.3	50259.5	49375.4	49791.2	50588.6	50039.9	49510.8	49543.6	49758.5
346.829	49812.2	49653.1	49140.3	49133	48768.4	49314.9	49773.4	49115.6	49696.5	50476.5	49772.9	49928.6	50052.3
346.779	50738.6	49265.2	49109.4	48651.9	49278.9	49048.9	50634.1	49614.6	50402	50273.8	49797.9	49458.2	49714.7
346.729	50070.3	49407.6	49591.9	48251.3	49166.9	49031.4	50259.9	49562.6	49695.4	50334.7	49816.5	50331.6	48959.2
346.679	50284.8	49428.1	49817.7	49615.2	49096.1	49144.9	50051.7	49635.5	48970.8	50689.3	49575.6	50115.1	48807.7
346.629	49912.9	48829.5	49019.1	49198.3	49521.5	49001.4	50031.3	48559.5	49356.8	49782.3	49323.2	49524.7	48227.5
346.579	50086.5	49798.3	49953.2	50122.4	49565.8	48166.6	51032.6	49405.1	49380.6	50074.7	49408.2	50817.8	49150.2
346.529	50331.5	49423.1	49809.3	49914.2	49908.9	47610.1	49930.5	49149.6	49566.2	49931.4	49441	50386.1	48353.8
346.479	49712.7	49131.5	49724.8	49476.1	49061.5	48148.5	50576.9	49084.9	48939.4	50090.8	49282.7	49296.9	49449.6
346.429	50140.4	50252.5	49533.7	49445.2	49604.8	48410.9	50290.1	48908.1	48454.2	50113.8	49508.2	50300.2	48884.8
346.379	50013.1	49284.7	49430.2	48866.7	49222.5	49202.5	49409.9	48436.7	48899.7	49715.7	50095	49351.2	49340.7
346.329	50448.6	49388.3	49552.8	48768.8	50231.5	49197.1	49566.3	49094.2	49105.3	49876.9	49481.2	47982.5	49064
346.279	49954.4	49899.4	50667.3	48826	49286.1	49247.7	50094.7	49697.5	49167.2	49946	48763.3	49052.3	47864.6
346.229	49278.4	48826.4	49902	48911.5	50059.4	49104.3	50732.3	49087.4	49876.3	49020.9	49409.1	49668.4	48578
346.179	49337.3	49166.1	49878.6	48938.4	49154	49163.2	49633.2	48688	49302.6	49796.4	48862.4	49663.2	48684.9
346.129	49999.8	48934.7	48918.4	48165.9	47723.6	48514.6	49222.8	48880.9	49006.1	50532.7	49616.4	49363.6	48842.7
346.079	50044.8	49028.9	48547.8	50021.2	48335.5	50010.6	49910.2	48649.1	48684.3	49798.5	49058.4	49048.1	49732.2
346.029	49296.6	48955	49946.5	49757.4	48393.9	48588.6	49936.1	48712.5	48980.1	49769.5	49305.5	48688.7	48425.1
345.979	49378.6	49815.1	50245.8	48827.1	49257.9	48543.2	49248.9	48928.8	50263.6	49845.7	48316	49053.3	48180.9
345.929	49387.2	49240.1	49216	48423	49425.5	48449.9	49426.8	49051.9	48719.9	49908.8	49777.1	48863.3	48593
345.879	49630.9	49162.9	49609.4	48753.6	49696.1	47725.3	50096	48121.5	48161.6	50527.7	48730.9	49893.9	49210
345.829	49370.3	48744.9	49712.3	48837.3	48867	47993.9	49490.9	48274.6	48788.3	50499.5	49086.9	49540.8	48276.9
345.779	49941.1	48851.1	50375.9	49303.6	49223.8	48288.6	49152.8	48567	49115.5	51186	49454.2	49609	48684.9
345.729	50156.7	49250.3	49656.6	49688.7	49680.9	49125.5	49263.8	48325.5	48904	50025.5	48709.1	49754.5	48209.2
345.679	50158.6	49145.1	49877.6	48483.3	49609.1	48306.8	50209.3	47780.7	49166.4	49724.2	49212.9	49618.9	48926.6
345.629	50251.4	49431.9	49259.6	49238.1	49599.7	48203.6	49425.5	48514.4	49332.6	49651.7	48358.3	49159	48396.7
345.579	49248.5	49226.4	48640	49246.6	49157	49587.4	50181.9	49158.4	49648.4	49943.3	48613.2	48913.6	47649
345.529	49716.5	49413.6	49298.3	49245.7	49411.6	48360.3	50791.7	49124.2	49119.4	50039.8	48887.1	49513.5	48389.7
345.479	50262.2	49416.4	49662.8	49244.4	48989.7	47617.2	50418.6	47960.4	49041.9	49477.4	48304.8	49390.3	48503.8
345.429	49418.5	49657.1	49527.5	48774	49147.5	48419.3	49657.1	48735.5	49279.2	50193.4	49374.7	49776.1	47741.2
345.379	48887.4	49827.3	49934.2	49343.3	49498.9	48573.2	50308.7	49035.2	48937.4	49509.8	49000.6	48909.7	47847
345.329	49857.5	49272.8	50237	49236.6	49554.7	48050.8	49201.3	48583.5	49946.7	49565	48524.9	48694.4	47413.2
345.279	50124.2	49329	50837.5	48834.4	49134.9	47504.1	49629.5	48574.4	48669.1	49618.7	47044.1	47835	48420.8
345.229	50293	50364.2	49699.8	49548	49646.1	48695.5	49596.8	48844.9	49285.2	49873.5	48327.2	47963.5	47373.9
345.179	49130.7	49882.4	49799.3	49215.6	48881	48411.8	50485	48627.7	49186.6	49642.6	47833	48739.4	47721.5
345.129	49860.9	49443.7	50296.2	48129	49540.8	48773.4	50223.6	48638.9	49290.6	49945.8	47638.2	49267.3	47721.8
345.079	49511.2	49705	49899	49129.2	48846.6	48775.4	50139	48325.7	48870.8	50041.4	49393.9	49063.1	47940.9
345.029	49625.9	49122.6	49783.1	49358.2	49850.8	48260.2	49651.1	48362.1	48655.4	49684.3	49612.1	48488	47819.6
344.979	49473.7	49052	50905.7	49360.8	49877.1	48568.5	49318.4	48554.5	49664.1	49688.2	48541.3	48566.6	47428.2
344.929	49297.8	49590.4	51287.4	49204.2	48898.5	48800.3	49353.6	48995.5	49594.9	49342.1	48290.3	48357.5	47796.3
344.879	49377.2	49659.2	49941.2	49060.3	49739.2	48335.7	48953.7	49305.9	49577.1	49580	49223.8	48336.7	48356.6
344.829	49521.8	49592.1	50458.7	49987	49177.7	48553.3	49730.7	48530.6	49279.1	50447.5	48882.9	48749.6	48246.3
344.779	50163.2	49400.8	49845.5	49510.4	48975.3	47794.6	48944.1	48574.2	49216.2	49238.4	49167.6	48618.8	48850.9
344.729	50842.4	49246.3	49734.9	48561.1	48829.8	48321.6	48842.7	48426.2	49032.3	50302.7	48909.8	48541.7	48317.6
344.679	50593.9	49882.3	50329.6	48589.7	48982.1	48158.3	49742.5	48770.2	49647.4	49879.5	49145.6	48662.5	48133.2
344.629	49787.6	49800.8	50856.2	49316.2	49409	48753.1	49803.3	48909.8	49416.8	49518.6	49061.9	48116.5	49113.6
344.579	50693.6	48717.3	50309.3	48989.3	49946.7	49083.7	50017.3	48908.6	48694.6	49510.3	48679.2	49197.3	48618.6
344.529	50678.2	49051.7	50297.9	48487.9	49757.6	48740.8	49883.9	48180.6	50002	49062.9	48846.2	49177.7	49073.6
344.479	50435	50756.5	50813.9	49679	49694.8	48178.1	50284.1	48028.4	50512.5	49360.3	49149.3	49825.8	49109.6
344.429	50207	51140.8	51396.6	49505.4	50065.6	47564.8	49922.2	48405.1	50175.3	49785.7	48790.3	49816.7	48954.2
344.379	50825	51069.9	51272.2	49960.6	49772	48791.3	49715.7	48478.8	50074.5	49386.5	49462.5	49886.5	48772.4
344.329	51394.7	50908.6	51013.5	49554.3	50257.4	48252.8	49689.7	49393.6	49247.2	50388.1	48968.4	49189.5	48690.1
344.279	51269.8	50585.5	51562.1	50162	49638.9	49224.8	50527	49520.8	49997.4	50006.7	49005.3	49779.9	49530.9
344.229	51214.5	50582.6	50513.9	49839.1	50047.6	49347.2	49413.1	49643.1	49503.5	49807.1	49780.9	49650.3	49402.7
344.179	51356.1	50421.6	50786.8	50085	50653.5	49015.6	49698.8	49744.7	49364.4	50473.9	49901.3	49765.9	50007.2
344.129	52030.3	50130.4	51981.5	50648.1	49691.6	48542.1	49890.7	49576.1	49406.4	50863.3	49381.8	49515.7	49096.1
344.079	51611.2	51152.7	51734.8	50297.6	49560.4	50008	50125.7	49100.9	50604.4	49792.4	49983.1	49328.6	49118.3
344.029	52291.7	50928.8	50252.2	50486.7	50362.5	49489.3	50611.6	49930.5	49791.4	50673.2	50360.3	49981.3	49762.6
343.979	51338.9	50739.2	51685.1	50160.3	50010.7	49862.9	50745.2	49515	50605.7	50959.3	49936.2	49193.1	49855.1
343.929	52360.1	50740.6	51923	51126	49677.9	49365.2	49838.7	49583.5	50330.6	51561.8	49124.6	50481.5	49151.3
343.879	51006.8	51149.5	52380.1	51525.2	50658.5	49807.1	50137.6	49372.5	50873.9	50578.2	50232.9	50438	49240.7
343.829	51237	50880.1	52995.8	51487.1	50647.6	49413.3	50510.2	49842.8	50076.8	51143.9	49205.7	50526.4	49250.8
343.779	52886.9	51542.2	52398.6	50452.7	51091.8	49576.8	50905.3	50015.4	50829.6	50827.4	49482.3	50810.3	49891.7
343.729	51746.3	51461.1	52703.3	51453.6	51435.8	49852.6	50308.3	49781	50627.4	51247.3	50975.6	51220.8	50783.2
343.679	52195.1	52665.6	52171.8	51937.2	50150.7	50683.5	50464.8	50932.4	49341.5	51171.6	50530.6	51309.6	50580.5
343.629	51710.3	52581.2	52754.4	52108.8	50875.7	50803.6	51268.3	50205.9	49865.5	51693.2	50216.1	50787.3	49919
343.579	52346.1	51961.9	52406.3	51360.9	51296	50412.9	50516.2	50293.6	51049	51519.2	50082.6	50869.7	50500.5
343.529	52310.6	52466.5	52704.4	52014.5	52910.9	50140.4	50972.9	49968.3	51088	51365.1	50913.1	50962.8	50627.5
343.479	52537	52881	52026.1	52374.5	52527.9	50061.3	50889.2	50022.3	50611.9	52453.2	50049.1	50249.5	50726
343.429	53473.4	52694.9	53816.1	53146.8	52586.5	50895.1	51267.9	49777.8	50944	52573	51146.2	50223.3	51115.4
343.379	53951.3	52822.7	53833.5	52917	52633.8	50265.4	51296.7	50817.2	50950.6	52059.2	51959.8	51021.2	51332
343.329	54372.2	52521.3	53564.1	52444	52568	50183.2	51749.1	49576.9	51278.7	51580.6	51470.5	51573.5	51597.3
343.279	54151.1	52654.1	54072.4	52965.3	51650.5	50261.3	52372.5	50030.5	51695.1	51881.7	51072.8	51262.2	51098.5
343.229	54075.5	54102.9	54590.7	53946.6	52502.6	50750.5	52535	50947	51260.6	51760.8	51207	50691	50921.9
343.179	54761.9	53585.8	54674.6	52994.6	53042.4	50219.3	51917.6	50244.8	51398.9	52153.2	51585.9	50498.6	50840.8
343.129	54613.6	53495.7	54976.7	53344.2	52740.4	50601.3	53425.8	50994.9	51424.5	52375.2	50920.3	51613.7	51171.1
343.079	55210.2	54159.5	54512.1	54155.1	54367.1	50580.3	52562.3	51056.3	52852.3	53335.9	51561.9	51923.8	50953.9
343.029	56141.3	53849.9	54033.4	53546.4	54394.4	50550.7	52270.9	50587.3	52318.9	52795.4	51038.4	51709.5	51599
342.979	56736.5	53902.3	55361.3	53515.5	54110.1	51398.7	52399.7	51707.4	52751.8	52692.3	51332	52835.6	51582.2
342.929	55652.3	55138.7	55379.8	54084	54543.4	51226.2	51432.9	51371.3	52197.9	52831.6	52872	52582.9	51667.3
342.879	55584.2	56399.3	55961.2	55155.8	52659.1	51456.8	52255.4	51424.8	51994.7	53068.6	52242	52473.3	52605.3
342.829	55809.6	55409.4	55093.2	54691.4	53785.7	52597.6	53734.5	51561.8	53263	54294	52391	52545.6	52285.8
342.779	56571.6	55804.9	55443.7	54929.3	53914.1	51743.8	54369.2	51564.8	52774.7	54244.8	51871	53772.9	52713
342.729	57057.6	55871.1	56621.1	54850.3	54323.7	52337.2	53809	51356.5	53267.3	53968.9	53037.6	53405.3	52853.9
342.679	57450.1	55926.8	56144.8	54354.6	55590.4	53021.9	53598.8	52309.3	52931.4	54135.2	53199.7	52577.2	53054.6
342.629	57312.9	56285.1	57011.9	54988.4	55578.3	53542.8	53465.9	52719.5	52643.1	54406.3	53376.9	53459.9	53344.9
342.579	57672.2	57236.4	57250	55120.5	55036.3	53698.5	53211.4	53701.6	53200.6	54502.9	53810.4	53844	53927.8
342.529	58546.4	58176.2	55922.8	56674.9	55244.7	53791.2	53275.3	53123.5	54238.8	54840.4	54150.5	53755.7	53491.4
342.479	58576.7	57448.6	57211.6	56294	55788.6	54602.4	54230	53497.1	53637.4	54568.7	54175.6	54100.6	53564.6
342.429	57837	57506.4	58045.4	56192.2	56695.2	53632.5	55054.8	54126	54329	53948.2	54801	54723.5	54939.6
342.379	58286.9	57595.8	58514.1	57056	57308.5	54015.4	55247.7	53845.8	53948	54720.5	54976.6	54570.4	54620.5
342.329	58409.3	58315.4	58231.8	56969.9	57380.3	53820.3	55924.3	53175.3	54364.8	54922	54190	55390.6	54968.8
342.279	58675.5	57158.6	58599.3	56980.3	57917.8	54974.2	56117.6	53866.7	55257.5	55810.1	55526.7	56082.2	54590.9
342.229	59826.5	58264.4	58412.8	57354.4	56861.3	54757.6	55731.6	54847.7	55869.1	56802	55025.1	55947.7	55893.6
342.179	60470.1	59411.3	58750.2	59098.9	57864.4	55211.5	56071.8	55279.6	55806.7	57528.8	55672.1	56767.1	56542.2
342.129	60669.9	60440.4	60325.7	59422.5	59254.9	55636.3	57035.7	55361.9	56088.6	57317.8	57229.1	57472.7	56933.9
342.079	60815	60263.6	60895.1	59895.3	59563.6	56476.5	56954.5	55592.4	56718.4	58339.9	58244.9	57398.7	57096
342.029	62581.9	60056.9	61444.7	59398.9	59814.6	56218.7	58462.1	56302.3	58047.1	59056.7	57228.9	58522	57835.5
341.979	61762.7	60156.3	61779.3	60048.7	58815.5	57201.5	58549.4	57284.2	57545.4	59177.3	58312.3	58773.4	58597
341.929	62686.2	61806.2	61963.4	61052.2	59685.4	58003.9	59434.6	58820.4	58483.4	60050.9	58987.5	60892.2	59861.5
341.879	63385	62178	62329.5	60434.5	60530	58644.3	59215.4	58524.4	59716.4	61225.8	60347.4	60227	60351
341.829	64634.3	62117	63680.4	60888.2	60590.5	59936	60986.3	60381	60470.7	60939.2	61179.7	61733.8	61375.6
341.779	66199.8	64200.4	64845.7	61289.5	62241.3	60777.9	61341.5	61934.7	61780.4	62784.2	62160.9	62915.8	63365.7
341.729	66939.3	65011	66449.3	63139.2	63220.9	60676.2	61603.6	61790.8	62898.4	63568.6	63215.1	63948.1	64179.4
341.679	67693.1	66021.6	66548.8	63109.5	64538	60442.9	63033	62404.1	62177.7	64829.2	64678	65442.4	65168.3
341.629	66936.8	65959.3	66873	64025.1	65348.4	62735.2	64953.7	62979.4	64177.8	65379.7	64524.8	66969	67217.4
341.579	67869.7	67350.8	68006.3	65688.8	65994.4	64135.5	65444.3	64326.7	65051.7	68067.3	66525.4	67763.7	68403.9
341.529	68502.7	67849.6	68913.3	65884.7	65855	65387.3	66762.3	65318.5	65007.2	68168.5	67273.4	68711.6	70036.8
341.479	71202.5	69293.1	71790.4	66168.1	66856.6	66687.9	66909.3	65936.7	67017.3	69112.2	68946.4	69521.4	70702.4
341.429	71727.9	69862.2	70920.3	68936.2	68660.6	67096.8	68310.1	67494.9	69579.9	70314.1	70162.8	71058.6	71895.2
341.379	73233.8	70232.4	71848.9	69764.2	70319.8	68255.2	69158.8	70122.4	69578.9	72349.5	71267.4	72705.2	72904
341.329	73726.8	70404.2	72022.2	70043.9	71103.3	70105.8	71144.6	70995.9	71032	73875.5	72543.3	74407.9	75378.6
341.279	75310.5	72099.3	73239.5	70340.6	72118.9	70587.1	72449.3	72292.7	72943.2	75173.1	75164.7	74380	76314.6
341.229	75183.9	73592.3	74991.3	71801.6	73173.6	72107.6	73657.8	74303.1	74313.6	75120.6	75571.7	77095.1	77453.1
341.179	76226.4	73866.8	74577.7	71893.8	73935.6	72812.3	76157.6	73294.1	76004.8	77154.3	76533.9	79923.1	79077.3
341.129	76385.9	76071.3	76737.9	73172.6	75253.3	74604.1	77276.7	75475.1	76471.2	78021	78706.5	80427.3	79477
341.079	76696.4	75414.5	76722.1	73697.6	76407.5	75465	77747.6	77731.9	76520.2	80342.5	80284.7	80068.2	80951.3
341.029	78022.7	76909.5	78026.1	74898.9	77315.2	76521.8	78644.5	77515.4	78766.5	81773	80910.6	81534.2	81729.9
340.979	78370.3	77299.4	76881.6	76034.8	77542.3	78707.8	80470.2	78174	80335.7	82439	81601	83041.1	83627.4
340.929	78953	79124.9	77736.2	76917.3	79705.7	79389.7	80211.9	80380.9	81000.6	82919.3	81736	84306.1	84877.6
340.879	78337.3	78416.8	77909.5	76486.9	79162.7	79722.5	80220	80580.5	82255.6	84037.3	82817.6	85402.3	84969.5
340.829	79606.2	76794.1	78388.9	76520.8	79902.4	80963.8	82629.2	81378.8	83244.2	85010.8	84829.8	87213.8	86906.9
340.779	79041.7	77253.6	78059	77624.6	81243.5	80656.4	82833.9	83140.8	82675.2	85485.1	85330.5	86294.6	87065.5
340.729	79703	78387.4	78111.4	78269.6	79968.3	81927.6	82855.5	82997.8	83343.2	85010.9	86307.2	86306	87052.8
340.679	78547.8	78976.8	79293.3	77550.1	81341.8	82949.3	83210.4	83262.2	83883.8	86871.7	85102.2	86231.8	86490.1
340.629	77479	78872.3	78782.5	77226.2	81016.8	81296.2	83434.5	83767.3	83415.6	87969.3	84289.5	86362.7	85575.5
340.579	78164.1	78158.2	78894.9	78716.9	81096.2	81771.1	82947.6	83955.7	83657	87572.1	85653.1	86150.7	85944.8
340.529	77734.3	78653.3	77150.9	77658.9	80325.2	82823.1	84313.5	83732.2	84222.9	87539.8	86355.6	85805.1	86268
340.479	76428.9	77454.8	77799.2	78390.9	79728.5	83076.5	84048.1	83297.6	84481	85489.7	85270.5	85883.1	84572.7
340.429	77017.3	76901	77391.2	77212.6	79737.4	81751.5	83857.9	83417.7	83273.7	84605.2	84482.1	84332.7	83944.6
340.379	75698.4	75250	76152.3	77333	79512.1	81311.1	82100.6	83185.8	81345.4	84065.9	84510.8	84712.5	82975.5
340.329	73823	75205.3	75417	76590.6	78933.4	81221	81735.4	81926.3	81211.7	83603.4	83078.8	83126	82356.6
340.279	73427.4	73058.1	73475.2	75316.8	80009.1	80551.7	81931.1	79710.3	82246	82674.8	82853.4	82807.4	80452.6
340.229	72207.5	72924.6	73901.4	76282	79176.9	79087	81182	78993.8	80781.2	81038.8	81845.3	79992.2	78427.1
340.179	70552.1	72476.7	72413.4	75699.8	75970.8	78214.9	79347.2	78084.9	78225.8	80978	81159.7	79820.7	78863.2
340.129	69552.7	70070.8	72137	73747.7	74199.1	76239.8	79056.4	78880.8	78607.7	80731.2	79219.3	78146.7	77062.1
340.079	68213.6	69660.4	68868.4	72786.9	74514.3	75484.3	78461.1	77068.6	76898.6	78174.9	77715.4	76767.9	75345.7
340.029	67434.1	68539.5	67947.8	70804.4	72526.1	74018.2	76338.7	75123.5	76465.5	76207.1	76600	75069.9	73816.1
339.979	66406.2	68582.3	68586.7	70443.6	72027.4	73686.9	75461.7	74983.1	74906.4	74677.9	75159.3	73975.4	72931.3
339.929	65008.6	68121	66741.8	69627.1	71547	73521.1	73811.7	73642.5	73595.3	74295.8	74073.6	72431.1	72292.2
339.879	63604.9	65708.4	65666.5	69110.9	69390.8	71760.7	72371.6	72126.7	72096.2	72922.5	72700.1	70546.9	70725.9
339.829	63661.3	63807.1	65466.5	67100	68700.3	70286.7	71979.7	71821.9	69475.9	71535.6	71167	69491	67621.6
339.779	62245.9	64285.7	63699	66241.9	66136.1	68786.9	69724.9	69596	68948.4	70502.7	70404.3	67367.7	67169.4
339.729	61651.2	62719.7	62563.7	64485.3	65782.6	68127.6	69221.6	66996	68030.4	67899.1	69018.2	64948.5	65875
339.679	60507.6	61821.3	62587.7	63739.3	64755.2	66253.1	67864.1	66505.6	66356.2	65603.2	66838.4	65292.6	65529.9
339.629	58130.5	60870.9	61325.1	63572.9	64183.9	64518.7	66442.5	65162.4	65206.8	65667.4	64824.6	64949.9	64163.5
339.579	58830.2	60258.3	60749.4	61885.1	63476.3	64760	65326.7	65007.5	64216.8	64375.1	63857.4	63606.3	61716.3
339.529	57839.3	60208.5	59614.2	59885	61504.4	62345.2	63825.5	63197.8	62238.6	63048.8	63760.7	62029.9	60671
339.479	57143.8	58563.1	57491.2	60168.7	60187.4	60767.7	63123.9	61636.7	61761.9	62905.1	60981.7	59989.5	58494.6
339.429	56842.9	56626.3	56599.8	59598.2	59436.8	60560.6	61333.5	59702.6	61321.4	61654.2	59686.9	59055.5	58343.3
339.379	56346.5	56726.9	56493.1	58538.9	58702.2	58579.4	59505.4	58680	59414	59660	58580.1	56874.8	57454.6
339.329	55797.3	55870.4	55669.7	57244.7	57989.9	57820.6	59468.9	57974.6	58856	59301.6	58344.2	56614.5	55487.1
339.279	54101.6	55987	55342.3	56848	57346.2	56475.3	58058.7	57113.5	57365.6	58152.6	56667.7	56049.9	54522
339.229	53653.8	54214	55035.6	56132.7	56403.9	55511.8	57330.6	55913.5	56570.3	56946	56255.9	55597.8	54764.7
339.179	52988.3	53933.5	54111.1	55345.7	55626.6	54930.4	56535	54867.2	55440.2	56220.5	55216	55081.4	54184.5
339.129	52171.4	53399.7	53067	55103	55205.9	53193.2	55949.9	55357.5	54487.5	55291.4	54797.1	53636.8	52952.8
339.079	52651.7	53135.4	53338.8	53808.6	54404.4	52852.1	55679.3	54782.8	54448.8	54859.1	55199.5	53223.1	52878
339.029	51779.4	52001	53403	53415.7	54083.9	53287.8	53805.9	52992.9	53500.4	53912.2	52435	53260	51702.1
338.979	51794.8	51353.2	52458.4	52154	52822.5	52206.8	53954.5	52574.2	53390.6	53256.4	52444.7	51942.7	52287.4
338.929	51410.2	51412	51866.6	52971.3	52577.3	52045.2	53341.8	52121.6	52619.3	52744.7	52039.1	52087.6	51856.8
338.879	52159.7	51403.6	51475.7	52426.3	52485.6	51943	52852	52085.3	51593.6	52857.2	51395.6	51214.2	50862.8
338.829	52697.4	50843.2	51368.7	51853.4	52539	50114.1	53017.5	51239.2	51402.4	52691.7	51215.2	51425.6	50118.4
338.779	51231.5	51920.9	51364.2	51758.8	52304	50116.6	51822.2	50426.2	51065	52085.6	50096.1	50133.6	49863.4
338.729	51414.2	50871.3	51155.9	51168.1	51403.8	50427.3	51041.2	50229.3	50575	51649.4	49393.2	49713.8	49186.6
338.679	52176.8	50651.1	50511.1	51721	50584	50475.2	51061.9	49948.8	49762.6	49663.9	49939.7	48935.7	49996.4
338.629	51459.3	50849	51424	50936.4	49995.6	50337.7	50808	50233.4	49602.4	50605.8	48682.4	49730.2	49702.9
338.579	50928.7	51096.6	50968.3	50125.5	50122	49228.5	50679.2	49476	50106.1	51495.1	49298.1	49821.4	49477.3
338.529	50759.2	51240.1	50925.5	50665.7	50528.1	48643.2	49472	48939.1	50079	51036.5	49281	49382.4	48951.2
338.479	51445.5	50396.2	51527.8	51032.4	51033.6	49094.7	50181.4	48729	49628.2	49554.4	48320.2	49022.6	49287.2
338.429	51330.1	50782.6	52180.6	50301.7	50626.1	48995.3	50269.7	48765.6	49712.1	49768.7	49002.5	48958.3	48535.1
338.379	51667.6	50584.3	52008.7	49133.3	50939.6	49070.7	49870.1	48613.5	49063.7	49587	49353.4	49488.3	48933.7
338.329	51626.3	50415.6	52010.4	50592.1	50896.8	48552.1	49042.8	47906.5	48508.5	50609.2	48684.3	49250.9	48448.9
338.279	52797.5	51054.1	51728.6	51000.1	50969.8	48832.2	49827.7	48367	48910.2	49689.7	49587.5	48837.4	49118
338.229	52805.7	52318.3	51885.4	50717.1	50953.1	48897.5	49629.7	48996.8	49007.8	50046.8	49637.3	50079.1	48127.3
338.179	52893.5	51523	51906.2	50678.1	50687.2	48704.9	49495.3	49482.3	48424.4	50199.7	49446.2	49933.6	48125.7
338.129	52833.4	50811	52155.2	51988.4	51248.3	48560	49868.5	49043.5	48820.2	50617.5	49217.6	49403	48696
338.079	52834.9	52003.7	53002.1	52189.2	50852	48810.4	50937.1	48713.5	49257.5	50708.8	48926.4	49194.4	50096.6
338.029	53641.9	51631.8	52980.1	52465.3	51476.5	48462.5	50824.2	49133.6	48673.5	50164.7	49344.7	48658.7	49674.6
337.979	54283.9	52857.4	52479.9	51504.6	52535.2	48973.2	49884.2	48933.7	49492.3	50229.5	49714.6	50149.1	48824.8
337.929	54226	53342.7	53046	52652.7	52080.2	49372.7	50282.4	49235.2	49513.7	49734.1	49464.9	49259.2	49478
337.879	55151.8	53386	53467.7	52642.9	52090.7	49560.5	50146.3	49912	49576.4	50213.3	49715.9	49586.6	49833.4
337.829	54608.9	53274.2	53334.5	52880.8	53275.8	49215.7	50330.6	49745.4	49790	50179.9	50398.8	49986.9	49369.6
337.779	54813.4	52818.5	54996.4	53269	52134.5	50088.6	50298.8	50113.8	50219.6	49900.5	49114.9	49263.6	50284.4
337.729	55785.4	54278.5	53533.1	53845.1	52651.9	49960	49912.4	49926	50282.4	50868.8	50013.9	50022.6	49671.6
337.679	55653.8	54862.3	54702.7	53031.4	53447.9	49764.3	50738.8	49988.5	48965.4	51401.4	50082.9	50038.5	50093.4
337.629	55522.3	55157.6	55613.2	53938.4	52864.7	50730.5	50849.5	49877.4	49961.2	51705.2	51034.9	50259.5	50225.5
337.579	57141.7	54601.6	55737	54582.1	53636.5	50502.4	51526.1	49868.8	50791.6	51479.4	50949.2	50761.3	50693.2
337.529	56609.5	55454.6	56307.3	55375	54080.4	50800.8	51445.4	50601.6	51158.1	51751.6	50732.5	51149.8	50639.9
337.479	57451.1	55380.6	57114.7	53822	55700.4	51330.3	51962.1	51054.4	51321.1	52286.2	51624.4	50890.9	51275.9
337.429	57492.1	56063.1	57883.8	54609.1	55382.6	51690	52094.2	51031.6	52259.3	51776.4	52128.5	51449.9	51583.8
337.379	57824.3	56702.7	57735.6	55736.3	55407.1	52175.6	52878.1	50702.4	52247.4	52836.7	51959.1	51835	51841.5
337.329	58492.6	56339.8	57364.1	56487.3	54908.9	53185.4	53507.1	52053.7	52886.5	53186.2	52759.4	53124.7	52792
337.279	59328.8	57035.6	57294.1	57101.2	55133.1	52886.8	52799	52810	52836.2	52835	52494.2	53722.1	52852.3
337.229	59649.1	57924.4	59325.1	56392.1	56591.3	53407.2	53306.5	53405.4	54173.6	53260.8	53496.2	53905.9	53241.2
337.179	60113.1	57980.5	59641.9	57621.5	57002.4	52330.1	53900.6	52833.9	53846.3	53309	54702.4	53405.7	53155.2
337.129	60945.8	59013.7	59633.3	58349.4	57211.1	53222.3	54393	53680.5	54583.3	53642.8	54152.3	53054.7	53968.9
337.079	61871.7	59525.8	60973.5	57459.2	58309.9	54586.1	55464.7	53899	54061.9	55669	54741	54582.8	54452.8
337.029	61936.5	60547	61218.4	58313.2	58392.7	54255.4	55942.1	55104.2	54856.4	55482	55516	56098.1	54374.6
336.979	61975.6	60888.3	60823.7	58648.9	59348.6	55909.9	55711.1	55072	55283.1	55863.6	55694.9	56189.8	55603.1
336.929	63475.8	61217.6	61905.2	59693.5	59809.8	56420.4	56462.6	56053	56449.2	57434.4	57095.8	56766.1	56152.5
336.879	63975.3	62082.6	62700.2	60570.6	60472.4	55885.1	56808.6	55418	56438.8	57831.7	57338.4	58682.9	57281.4
336.829	65224.9	62384.9	62519.8	61293.6	61308.5	56720	57529.8	56057.1	57800.9	58740.9	58382.3	59554.3	58545.3
336.779	66234.9	63209.7	63777.3	62606	62689	58203.3	58605.5	57495.8	58781.3	59466.6	58750.3	60132.8	59658.6
336.729	67332.6	64706.5	64776.4	63162.1	63553.5	58275.1	58854.6	58683.8	59272.4	59922.4	61007.6	60280	61042.2
336.679	67257.9	65795.3	66278.1	63811.5	63750.6	59561.8	59736.4	59110	60310.8	61840.1	61447.3	61109.9	62655.9
336.629	68140.7	65881.1	66925.6	64569.3	64377.4	60840.7	61364.7	61151.5	61614.6	63260.9	62162	63096.4	63568.8
336.579	70289.7	68307.4	67000.6	64437.2	66222.5	63350.1	62144.5	62252.8	62090.3	64103.5	63012.6	64783.8	65188.7
336.529	70653.5	67864.6	68941.5	65919	68082.8	64251.2	64124.9	62684.9	63502	65818.7	65359.7	66629.6	67926.8
336.479	71521.6	69213.1	70106.4	68289.5	68250.7	65294.9	65344.9	64189.6	65211.9	66636.2	68786.7	67827.7	67962.2
336.429	73414.9	70382.9	72047.1	69023.1	69369.6	66944.5	67225.8	66468.3	66152.8	69455.9	68412.9	70122.5	69879
336.379	74950.8	71637.4	74094.4	71119.9	70835.9	69055.4	68790.4	67894.3	68389.5	70187.8	71297.3	71803.4	73204.1
336.329	75793.8	73664	74511.2	71949.9	73066	70289.8	70402.9	69774.8	70941.7	71188.6	72532.2	74194.7	74516.7
336.279	76978.4	74674.2	76482.3	72953.2	73271	72313.1	71321	70805.5	72144.6	74509	75092.8	76184.5	77024.4
336.229	78035.1	77305.2	78152.4	75386.1	76506.4	73821.8	72817.8	73205.7	74418.6	75369.3	76387.4	78492	78690.4
336.179	80784.8	77746	79287.6	75877.8	78123.8	74926.3	76252.7	75163.8	74716.2	78466.1	78836.1	80337.9	81898.2
336.129	81709	79027.6	80299.2	77129	78654.2	77070.6	79388.6	76762.6	79426.7	80271.8	80754.9	82835.3	83300.9
336.079	83625.4	80588.6	82106.2	79632.7	81938.2	80539.3	81621.6	79310.8	81585.1	83129.7	83321	85210.9	86499.6
336.029	84508.5	82951.7	83642.5	80571.5	83089.4	82989.8	81256.2	81052.4	83626.6	84960.1	85728.5	87273.2	88140.8
335.979	85813.8	84522.2	83885.3	82029.9	84084.7	82884.4	84174.1	82366.1	85533.8	86648.7	87387.5	89864.8	91045.7
335.929	88058.3	84951.5	85993.5	84232	85593.8	85351.6	85294	84875.4	88165.2	88862.4	88990.3	92025.9	92322.8
335.879	87256.3	86128.1	87320.2	86059.5	86051.5	88807.9	87963.6	87109.8	90404.8	89739.2	93047.3	93608.3	93104.1
335.829	87985.9	87100.5	89034.6	87776.1	88529	89082.3	89614.6	89262.1	90523.9	92073.3	94891.3	96086.9	96500.8
335.779	91363	87391	89597.8	88553	90729.2	90448.9	91481.8	91295.9	91112.8	94496.9	96032.1	97337.5	99616.3
335.729	91668.5	89860.7	89634	88938.8	91802.3	91812.3	93181.7	94241.8	92729.1	95674.8	96973.5	99217.1	98290.8
335.679	91964.9	92040.8	92443.5	89445.4	93649.8	93815.2	94960.8	94700.5	95979.7	99212.7	99662	102464	103229
335.629	92158.2	89057.6	92418.4	90477.8	93019.1	95232.5	96641.9	95535.2	96096.2	101661	102557	103715	103094
335.579	92200.3	91409.5	93133.6	92865.6	95187.9	96838.6	98722.7	98117.6	99131.2	101446	102797	104220	104077
335.529	93038.7	93625.2	94808.2	93615.2	95493.8	97426.7	101218	99757	99738.3	102885	102882	104013	105860
335.479	93872.8	93666.6	95458.8	93055.8	95895.9	97672.6	102451	100599	100252	102299	104014	105707	106521
335.429	93193.8	94194.2	93015.8	93480.8	97535.7	99977.5	101216	101151	101338	105006	106305	104656	104996
335.379	92306.2	91718.8	94418.9	93873.4	97902.9	99579.3	101706	102351	102442	104578	105153	105728	104323
335.329	92861.7	90856.7	95154.3	95875.3	97365	99481.3	102065	102076	103702	105356	105298	105220	104138
335.279	91372.5	91821.4	93327.9	95184.9	97987.4	101052	101977	102816	102877	106439	104394	105220	105118
335.229	91070.6	92132.3	92510.9	94286.8	96264.6	99153.2	101318	102195	103512	105874	105113	105380	105555
335.179	89800.3	91196.8	92801.6	93784.9	96913.3	98393.3	101955	102158	102003	104173	103940	103528	102977
335.129	88810.1	90229.4	92544.7	93357	95761.2	97626.7	102846	101057	102115	103535	104048	101997	100787
335.079	87794.9	89848	90241.4	91799.5	94483.1	97555.4	100429	101276	102235	102865	102950	100535	100631
335.029	85654.9	87400.3	89830.3	89701.7	94138.1	97389.2	99608	98855.2	100219	100829	99941.7	99012.5	100919
334.979	85207.6	86569	86650.7	89723.5	92535	96233.3	98958.4	97885.7	98632.4	100676	99615.9	97695.8	97665
334.929	82885.3	84745.6	86974.3	88564	92283	93713.6	96727.8	96583.2	97370.5	98800.9	98002.8	96797.6	95596.8
334.879	83511.6	83195.7	83611.1	87113.9	90324.9	91505.1	95268.3	95516.3	96053.5	97632.7	96019.7	95725.4	93777.3
334.829	80351.1	80779.4	81497.3	85427.9	89705.1	90083.8	94590.1	94662.3	94711.7	95399.7	93362.3	93075.6	91392.5
334.779	79060.9	81224.2	79369	82796.7	86280.2	89361.6	93299.1	90906.2	92859.6	92724.2	92069.3	89393.7	88967.2
334.729	77367.5	79315.1	78680.8	82484.1	85591.9	85210.2	90500	88974.7	89918.1	90223.5	89610.7	87885.4	86924.1
334.679	76286.5	76451.7	75966.4	80368.4	83720.5	85110.4	89181	86705.5	88544.8	89088.6	88004.8	85532.9	84538.9
334.629	73992	74977.3	73824.3	78508.4	80743.4	83287.3	87087	86090.7	85901.4	87537.5	85206.8	83953.8	83108
334.579	72695.6	73778.1	73152.5	76645.6	78752.3	80195.1	84745.8	82448.6	82867.1	84362.8	83855	81544.7	82825.7
334.529	70133.7	71357.4	71390.9	73858.2	77729.2	78370.1	82570.6	80945.6	80831.1	81442	81754.9	78814.4	78060
334.479	68352.3	69394.7	70595	72966.9	75371.4	77041.7	80346	79397.5	79704.9	79840.5	79272.8	77145	75698.4
334.429	66490.3	67486	68309.2	71111.9	73549	74798.6	77380.3	77907.7	76860.8	76069.9	75926.1	74228	72411.4
334.379	65542.5	65484.6	66223.8	69788.7	72010.2	71825.5	74410.8	74987.4	75011.3	74386	73050	71586.4	70813
334.329	63534.9	64420.2	64648.3	67810.9	70372.7	70061.9	72934.4	73221.1	72083	74846.7	70879.6	69644	68724.3
334.279	61060.5	63029.5	62741.9	66153.5	67648.7	68631	72072.1	70958.3	70621.2	72984.6	69677.1	67132.6	65509.5
334.229	60592.1	61813.6	60900.6	63878.9	66044.2	66931.1	69512.1	68974	68898.3	68640.4	68346.5	66147.8	64655.8
334.179	58219	59814.1	58978.1	62037.1	63934.6	65073.3	67851.7	66191.1	67706.1	67560.2	66415.3	63900.8	63183.3
334.129	56598.5	59853.6	58041.9	61016.1	62518.9	63254.8	65422.3	64074.7	64359.9	65659	62993.9	61666.9	61476.3
334.079	56843.5	58014.9	57779.8	59618.9	60327.2	61021.2	63800.8	63584.7	62082.3	64005.8	62244.4	59395.8	60345.6
334.029	55037.1	55857.6	55520.7	57958.4	58605.3	59487.4	61812.3	61239.8	62260.2	62312.2	60384.8	58575.7	58322.2
333.979	53940.6	55092.3	54605.3	56455.4	57458.2	58265.3	60771.6	59374.2	60685.4	60491.3	59251.6	56864.8	55934.8
333.929	52507.9	53847.3	53749.3	55917.3	56945.2	56793.7	58890.7	58384	58655.2	58552.5	57467.2	55337.5	55630
333.879	51448.4	52935.1	53293.8	53952.1	54760.9	55125.5	57282.8	56197.7	57182	57852.6	56039.9	54888.5	53611
333.829	50925	51591.1	51966.1	52599.4	53630	52926.2	55873.4	55169.7	55346.8	55990.6	54512	52873.3	52093.9
333.779	49944	50431.3	49486	52461.2	53442	51870.2	54827.5	52895.5	55118.8	55118	52683.1	51648	51709.7
333.729	49148.2	48915.6	49410.1	50466.2	52497.4	51354.4	54254.5	52795.4	53266.6	52812.3	51074.1	50141.7	49618.6
333.679	48582.7	48035.2	48685.3	49049.5	51213.4	49505.7	51855.5	51670	51918.9	53100.7	51077.4	50021.6	48780.1
333.629	47186	47896.5	47845.9	48716.8	50184.4	49217.4	51622.9	50847	50723.2	51294.4	49918.5	49774.3	47587.4
333.579	46439.6	46987.5	47073.9	47917.2	48272.4	47843.4	50526.5	48568.1	50362.7	50247.9	48197.4	48583.9	46580.6
333.529	45646.9	45661.5	46572.7	47633.4	48343.8	47006.9	48670.3	48335.1	49222.8	49289.8	47533.6	47064.3	46488.8
333.479	45273.5	45152.1	45846.8	46544.9	47461.4	46399.5	48467.7	47882.1	48130.3	48705.4	46781.2	46408.7	45131.7
333.429	44533.3	45514.8	45484.6	46090.8	47079.6	46175.9	47725.2	46888.1	48059	47069.9	45922.6	45924.2	45068.6
333.379	43859.4	44736.6	45311.8	44877.8	45773.8	45283.1	46893.6	46583.2	46535.9	47021.5	45003.2	45530.9	43500.7
333.329	43853.3	44845.5	44120.3	44429.4	44104.2	44784.4	45471.8	44652.4	45876.7	46510.5	44614.5	45084.6	44106.8
333.279	43282.2	43706.6	44010.6	45067.9	45221.1	43754.5	45934.6	44400.7	44983.3	45780.9	43515.5	43354.1	43160.1
333.229	42896.9	43539.5	44430.9	44061.8	45856.5	43497	44845.3	43602.1	44625.1	44887.9	43218.9	42959.4	42677.7
333.179	42520.5	43195.5	42990.5	44097.4	43466.7	43555.9	44510.7	43902.4	43719.9	45229.6	43535.5	42564.6	41589.4
333.129	41468.6	42640.3	42317	42853.4	42698.3	43367.8	43940.1	43773.4	43908.6	44649.9	42972.1	41576.4	42044.4
333.079	41752.3	42282.2	42348.8	42657.9	42776.4	41844.7	43522.3	42664.4	42853	43817.8	41533.9	41737.4	41140.2
333.029	41746.6	41766.5	42139.2	42882.5	42365.2	42368.6	43673.4	42486.3	42652.8	42638.7	41793	41336.8	40380.1
332.979	41610	41640.7	41814.7	41327.1	42473.3	41460	43632.7	41811.4	42044.1	42571.5	41111.8	41498.9	40277.5
332.929	40731.8	41269.5	41590.1	41361.4	43340.8	40745.7	43036.7	41622.4	41952.1	42764.6	41498.4	41290.9	40375.5
332.879	40351.5	40566.6	41382.4	41613.8	42218.5	40656	42602.3	41263	41006.2	42602.9	40652.9	40532.1	40747
332.829	39962.8	40401	41326.8	41008.7	41229.2	40579.7	42060.3	41555.6	41580.3	42752.5	40770.2	40326.9	39797.1
332.779	40759.3	40779.8	40770.8	40814.3	40966.7	40325.1	42247.3	40425.6	40604.1	41939.7	40164.7	40110.4	39826.8
332.729	40440	40159.1	40471.2	40623	40829.8	39808.5	40848.9	39682.7	40557.8	41135.7	40128.5	40071.5	39453.6
332.679	39833.8	40082.4	40540.7	40382.7	41285.5	38881.2	41369.8	39427.8	40212.1	41490.6	40032.4	40268.6	39416.8
332.629	40032.8	40218.1	40318.6	40681.5	40658.4	39417.9	41541.5	39734	40319.1	41204.7	39255.6	39969.2	39367.6
332.579	40644.3	40073.5	39893.4	40116.9	40987.7	39016.4	40841.1	39825.3	39694.4	40384.7	38633.3	40566.8	38586.7
332.529	39821.9	39986	39849.9	39281.8	40938.4	38870.8	40587.5	40221.8	40252.6	39961.3	38044.7	39208.9	38396.5
332.479	40118	39327.4	39653.3	39638	39565	39020	40931.2	40448	39797	40372.1	38349.1	39464.5	38447.4
332.429	39734.6	39933.4	39901.3	39937.8	40057.5	39082.3	40506.1	39499.5	40279.5	40512.7	38685.8	39185.7	38297.8
332.379	39661.8	39838	39751	38923.3	40545.5	39211.3	40476.5	39410.3	40549.7	40020.8	38809.6	38111.6	38849.7
332.329	39766.5	40084.1	40034.4	39049.6	39483	39319.1	40550.5	39995.2	39210	40424.7	39375.2	37674.4	37921.2
332.279	39071.2	38965	39954.6	38883.2	39830.5	38739.5	40473.2	39038.3	39033	40352.7	38748.2	38640.6	37325.6
332.229	38905.5	38774.4	39180.7	39144.3	39495.3	38116.3	39343.2	38564.4	39044.5	40170.1	38722.9	38797.1	37914.4
332.179	38919.7	39177.3	39006.4	38845.8	39231.7	37986.7	38937.1	38388.4	39622.5	39345.9	38411.8	38786.7	38822.5
332.129	38781.3	37992.7	39291.6	38516.4	39169.7	38797.4	39521.5	38427.7	38879.2	39051.6	37716.3	38072.3	38048.7
332.079	39031.4	39391	38708.3	38988	39075.6	38265.7	39175.3	38223.5	39047	39310	38276.3	37636.1	37248.5
332.029	39214	39474.2	38719	39532.2	38886.4	38584.4	39340.6	38576.9	38418.5	39666.3	38202.1	38223.9	37647.7
331.979	38665.6	39116.3	38694.5	38523.6	38545.5	38743.3	39799.2	38353.5	38014.2	40301.3	38656.1	38060.8	37495.9
331.929	38429.7	38785.2	38777.2	38949.1	39771.5	38581.9	39273.6	38378.1	38722.6	39332.8	38122.6	37863.3	37160
331.879	38597.9	39135	39045.6	38546.8	38951.3	38421.5	38882.9	38569.6	38984.9	39025.3	37890.9	37936	37453.3
331.829	38349.4	38721.1	38860.1	38697	38793.5	37287.4	39467.8	38159.1	38431.8	39574.8	38166.2	37592.4	37166.3
331.779	37936.2	38149.5	37606.1	38479.9	39316.4	37073.1	38934.1	37325.2	38327.8	38967.6	37903.6	37678.9	37038.4
331.729	38153.2	37800.8	38151.7	38232.6	39311	37238.8	38456.5	37450.4	38615.4	39137.6	37490.8	37288.1	37450.6
331.679	37455.9	38885.8	38268.7	37638.2	39311.6	36777.4	39464.1	37625.7	38352	39191.9	37134.9	36831.8	37306.5
331.629	37309.5	38261.6	38344.5	38134.7	38465.9	37590.7	38592.4	37062.9	37669.2	39381.1	37761.7	36882.9	36163.4
331.579	37991.2	37922.5	37872.9	37843.8	38481.2	36855	38352.5	37423.2	37215.2	39028.7	36985.2	37204.1	36348.1
331.529	37333	37295.1	38401.8	37814.9	38418.4	36761.4	38264.3	37275.3	37682.9	38068.8	36942.1	37210.4	36413.5
331.479	37927.9	37358.8	38954.6	37901.2	38197.8	37192.8	38572.6	37324.6	37574.4	38001.6	37398.9	37648.4	35945.7
331.429	37835.9	37648.1	37472	37758.9	38812.8	37438	38049.6	36940.3	38410.3	37961.1	36749.6	36874.8	36385.5
331.379	37713.2	37819.2	38177.4	37412.9	38108.2	37369	38361.4	36448.7	38601.5	38018.8	36599.6	37374.4	36508
331.329	37150.9	37470.5	38150.5	37254.8	37703.5	36806.4	37809.5	36427	37924.5	38234.8	36839.3	37134.5	36014.1
331.279	37120.6	37996.6	37448.2	36743.3	37972.2	37016.1	38518.8	35911.5	37287.5	37531.1	36884.2	36965.6	36588.7
331.229	38164.5	37351.3	36898.6	37052.9	37823.8	37183.2	38520.8	36602.3	37477.8	38045.9	36063.1	36875.6	36568.3
331.179	37449.6	37538.7	36549.7	37464.7	37369.2	36346.2	38413.7	36624.1	37333.2	37611.4	36323.2	37469.7	35922.2
331.129	37082.8	37527.6	37162.5	37403.8	37491.6	36320	38081.7	36573.3	36777.1	37543.7	35983	36314.2	35937.8
331.079	37291.1	37176.1	37078.1	36813.8	37574.5	36606.4	37715.1	36301.6	37157.5	38141.7	35893.9	36551.3	36137.6
331.029	37053	36399.3	36857.6	36977	36859.1	36289.6	37227.8	36268.2	36359.3	38395	35697.7	36849.2	36602.2
330.979	36487.3	36920.5	37438.9	36409.3	36890.8	36384	37552	36740.9	36559.3	37644.9	36210.4	36293.6	36096.9
330.929	37070.3	36231.1	37034	37057.3	37067.1	36760.8	37329.2	36271.4	36523	37655.7	36124.9	36322.6	35883.4
330.879	37139.9	36875.8	36212.8	37386.3	37047.4	36378.4	37771.7	36578	36377	37547.8	35229.5	35958.2	36067.8
330.829	36098	36394.3	36987.5	37129.3	37446.4	36555.2	37066.6	36134.2	36808.8	37854.5	35517.6	36415.5	35083.2
330.779	36465.2	36521	36753.6	36769.3	37204.2	36378.6	36663.8	35726.5	36374.6	36810.1	35559.2	35966.2	34887
330.729	35919.5	37015.2	36683.4	36364.8	37293.7	36433	37627.8	36116.1	36410.5	37153.7	35707.5	35590.6	34762.1
330.679	36129.3	36409.6	37429.1	36293.6	37336	35545.2	37722	35683.1	36584	37361.1	35791.2	35090.6	34920.7
330.629	36295.9	35989.1	36982.1	35901.1	36597.3	35586.3	37046.7	36127.1	35947.8	37419.8	35128.5	35568.8	35326.8
330.579	36906.7	36660.1	36867.6	36608.9	37271.6	35635.7	36808.6	35088.8	35574.4	37023.6	35046.5	35759.3	35205.3
330.529	36172.6	36494.3	36831.5	36361	36832.3	35860	36604.4	36019.3	36046.5	36769.8	35936.7	35939.1	35137.6
330.479	36589.7	36108.6	36809.8	35604.3	36768.3	35544.1	35987	35977.5	36487.2	36927.5	35023.6	35780.2	35284.9
330.429	36109.4	36714.3	36663.4	36298.2	36456.4	35910.6	36078.9	35349.2	36070.9	37131.1	35121.5	35634.3	34718.2
330.379	36225.6	36295.4	37321.3	36846.8	36566.7	35412.7	36382.2	35203.3	35791.4	36920.7	35381	35964	34375
330.329	35973.9	36396.5	36461.3	36661.1	36738.3	35621.5	36310.7	35060.3	36452.4	36992.6	35759.2	35257.1	34655.5
330.279	36484.4	36858.3	36263.4	35808.7	36327.5	35494.1	36546.4	34545.8	35617.1	36524.7	35460.7	35459.2	35135
330.229	36442.6	36643	36706.9	35918.8	37157.2	35869.6	37182.7	34916.1	35385.2	36642.8	35401.7	34638.1	34864.5
330.179	36963.2	35496.8	36237.9	36049.3	37267.3	35355.8	36723.8	35269.5	36235.4	36447.2	35235.7	35694.9	34814.5
330.129	36504.8	35852.1	36067.2	35728.2	36158.9	34789.9	36914	35086	35897.5	36611.9	34798	35757.9	34471.8
330.079	35969.4	35601	36634.9	36334.1	36506.5	35099.2	36772.8	34506.7	35375.7	35805.6	34672.3	35132.6	33985.6
330.029	35546.8	35759.5	36288.9	36216.7	36257.5	34865.2	36774.5	34949.7	35496.1	36305.6	34790.8	35493.2	34636.4
329.979	35217.8	36155.9	36341.7	36424.7	35822.8	35441.6	36968.2	35565.3	35323	36710.8	34738.9	35201.4	33912.5
329.929	35893.9	35263.4	36514.8	35858.4	36468.5	34742.1	36602.3	35061.9	35430.5	36292.9	34857.7	34825.9	34458.2
329.879	35611.6	35445.1	35756.5	35389.7	36181.1	35039.7	35420.6	34728.2	35466.3	36619.8	34794.5	34507.2	34227.6
329.829	35669.7	35138.5	36551.6	35710.5	35790.3	34810.1	35702.8	34507	35597.9	36179.2	34893.6	34287.2	33870.7
329.779	35953	35457.3	36424.2	36103.4	36117	34423.3	36311.7	35179.1	35628.6	36432.8	34509.3	34579.3	34363.6
329.729	35703.7	35816.1	36038.4	35414.1	36512.5	34820.5	36144.7	34493.7	35425.6	35969.9	34653.9	34491.2	34437.1
329.679	35454.5	35852.3	36451.2	35156.4	36385.8	34117.3	35632.6	34508	35346.5	35991.3	34133.7	35632.3	34062
329.629	35135.1	35287.7	36105.3	35625	36278.9	34380.7	35595.1	34266	35285.8	35886.6	34684.6	34666.7	33974.9
329.579	34968.3	35644.8	36044.3	35917.9	36082.5	35107.6	35900.2	34441.3	35809.9	36221.8	35227.9	34494.7	33343.2
329.529	35052.6	35969.9	35869.8	35145.3	36103.7	35165.4	36305	34774.7	35724.5	35604.9	34761.1	34606.2	34218.2
329.479	35226.3	35644	36090.7	35737.5	35984.5	34689.3	35866.1	34789.9	35336	36224.5	34714.2	34733	33647.2
329.429	35267.7	35372.2	35558.7	35177.2	36120.6	34207.5	35736.7	35069.1	34704.8	36326.9	34292.5	33901.4	33718.7
329.379	35280.7	35334	35612.9	35204.6	35670.8	34622.1	35419.7	34940	34884.4	35695.5	33945.2	33932	33983.2
329.329	35491.3	35581.1	35864.9	35658.4	35667	34669.9	35287.3	34249.1	35085.5	35692.1	34904.1	34424.3	34233.8
329.279	34956.8	35769.7	36011.4	35432.6	36576.6	34477.3	35757.8	34812.3	35223.1	35705	35135.6	33875.7	33674.1
329.229	35458.4	35573	35128.9	35563.9	35461.6	34420.4	35631.9	34621	35258.5	36019.2	34727.1	34291.9	33803.8
329.179	36055.1	35162.6	35741.7	35338.4	36147.3	34306.9	35196.6	34119.6	34342.9	35883.6	34378.9	34966.9	33580.7
329.129	35295	35036.3	36084.1	35019.6	36093.8	35066.8	34915.3	34659.8	35412.9	35685	34007.9	34843.6	33487
329.079	35264.2	35606.2	35892.2	35318.9	35664.9	34393.9	35207.2	34595.7	35035.7	35406	34109.9	34174.3	32986
329.029	34922.4	35020.7	36085.9	34701.6	35139.9	34513.7	35799.1	34823.8	35045.4	35002.7	33483.5	33790.3	33593.8
328.979	34509.3	35782.8	36154	35309.8	35785.6	34472	35718.5	34835.1	34623.9	35458.5	34225.1	33447	33528.4
328.929	34820.5	35190	35555	35065.5	35447.4	34510	35586.2	34772.8	34922.4	35077.5	34080.1	33861.1	33375
328.879	35203.4	35592.6	35620.8	34804.7	35395.7	34355.1	35766.2	34651.4	35177.4	35129.4	34097.7	34532.7	33365.2
328.829	35787	35967.3	35479.2	35728	35116	33743.4	35289.8	34435.5	34661.5	34474.5	33494.3	34321.6	33693.1
328.779	35636.9	35335.3	35515.4	35074.2	35506.8	34122.5	35692.1	34003.2	34736.3	34848	34567.9	34282	34131.6
328.729	34944	35637.6	35940.9	35119.7	35823.6	34152.8	35656.5	33932	34389.2	35265.1	34047.4	33764.5	33616.4
328.679	35354.5	35465.9	35480.4	34658.8	35367.9	34219.4	36100.8	33991.4	34348.6	35324.7	34157.9	34126.1	32957.4
328.629	35376.2	35313.9	35373.9	35354.6	35192	34184	35588.9	33678.6	34416.3	34844.8	33647.9	33868.8	33419.8
328.579	35029.7	35284.5	35411.6	34934.4	34723.2	33672.6	35614.8	33854.5	34676.8	34901.8	33949.5	34079.5	33550.3
328.529	35044.2	35306.6	35462.1	34577.5	34962.1	34307.8	35468.8	34215.4	35040.4	35010.5	33845.5	33864.3	33031.1
328.479	34884.4	35232.3	35970.5	34882.4	34805.5	34922.1	35235.4	34171.2	34687.5	34987.3	33531.5	34467.6	32735.9
328.429	34449.5	35184.2	35816.5	34832.9	35420.1	34789.7	34922.8	33980.6	34136.9	34444.3	33465	34581.2	33393.9
328.379	35123.2	35130.3	35870.6	34954.9	35441.6	34736.2	34609.3	33936.6	34392.4	35096.9	33612.1	33554.6	33343.5
328.329	35286.8	34971.2	35579.7	34876.4	34903.6	34210.9	35068.7	34326	34810	34966.4	34501.7	33295.6	33322.8
328.279	35515.5	34640.4	35734.7	34728	35671.5	34623.2	34990.3	34071.6	35128.4	34975	34184.9	33217.8	33059.7
328.229	35604.4	35027.8	35595.4	35050.7	35629.5	34864.9	35516.2	33930.9	34980.1	35420.7	33805.4	33758	33563.9
328.179	35058.9	35599.1	34981.4	34777.7	35630.7	34096.6	34991	34230.1	34411.5	34898	33646.2	33331.9	33209.5
328.129	34654.5	35093.5	35230.5	34941.5	36540.6	33961.8	35091.5	34078.9	34348.8	35212.7	33117.6	33899.3	33500.3
328.079	34518	34709.5	35210.1	35121.6	34991.8	33857.4	35218.3	34351.5	35060.9	35080.9	33601.1	33856.4	33170.4
328.029	35003.1	35363.7	34710.2	34608.8	35313.9	33967.9	35055.9	33681.3	33891	35249.7	33538.6	34158.1	33263.9
327.979	34589.7	34913.5	34852.4	34862.4	35724	34037.7	35962.2	34112.6	34199.1	35200.4	33466	34132.6	33282.5
327.929	35078.7	34821.5	35562.8	35544.1	35617.7	34029.7	35438.7	33793.5	34497.8	34751.7	33696.8	33695.9	33028.8
327.879	35256.9	34855	36107.4	34906.1	35641.6	33569.8	34963.6	33887.3	34454.5	34339.5	33844.8	33303	33043.6
327.829	35298	33992.3	35782.9	35231.3	35917.3	33875.1	34996	33929.4	34074.1	34433.6	33435.3	33553	33603.7
327.779	34130.6	34972.4	35595.4	34453.6	35842.2	34449.8	35579.5	33811	33915.6	33925.2	33534.9	33526	33106.1
327.729	33960.1	35282.1	35280.6	34970.5	35042.5	33880.5	35025	34000.2	34106.7	35102.2	33694.9	33816.1	32978
327.679	34724.8	34707.2	35384.4	34668.5	35272.5	34158.5	35923	33823.2	34956.2	35230.2	33144	33716.5	33201.1
327.629	35061.5	34639.5	35282.3	34477.1	34761.8	34279	35434.4	33880.4	34747.2	35117.3	34033	33680.3	32813.6
327.579	34353.8	34707.1	35896.6	34973.1	35134.7	33867.1	35122.8	34553.8	34837.4	34869.2	34002.7	33508.9	32755.6
327.529	34307.5	34883.2	35261.9	34930.8	35093.6	33651.4	35513.9	34036.1	34254.2	35512.4	33933.7	33639.8	33129.9
327.479	34935.9	35277.5	35281.6	34294.7	35020.1	33599.2	35113.1	34034.3	34214.1	35317.6	33715.5	33146.8	32880.4
327.429	34705.2	34648	35265.7	34654.4	35143.7	33934.2	34773.7	33934.7	33967.5	34595.1	33514	33726.3	33350.7
327.379	34382.2	34755.7	35835.4	34375.4	35212.1	34460.4	34727.5	33730.8	35007.5	34788	33736.7	34044.8	32745.2
327.329	34332.8	34718.3	35308.1	34617.7	35010.8	33989.3	34944.5	34324.5	34062.9	34955.5	33386.1	34507.2	32882.8
327.279	34653.5	34796.8	35276.2	34811	35104.9	34141.5	34601.8	33868.1	33966.8	34863.3	33107.9	33581.2	32856.8
327.229	34563.4	35081	35230.9	34564.2	35388.2	33855.8	33960.1	33629.4	34202.9	34344.1	34039.2	33368.9	33167.2
327.179	34510.4	34610.6	35780.1	34471.9	35507	33607.3	34945.6	33948	34185.8	34309.8	34452.9	33637.6	33126.2
327.129	35408.2	34561.1	34700	34481.8	34817.7	33757.4	35362.6	33664.2	33865.7	34213.2	33525.4	33949.7	32789.9
327.079	33970.5	35095.2	35073.6	34147	35377.6	34414.1	35032.6	34014.7	34358.5	34970.8	33776.9	33446.8	32904.7
327.029	33994.9	34301.8	35554.2	34836	35237.9	35055.2	35153.2	33905.7	34230	35049.2	33449.7	33545	33473
326.979	34509.6	34184.7	36004.1	34739.8	35177.9	34497.7	34641.2	33472.6	33887.6	34669.6	33150.9	33381.6	33648.6
326.929	34904.2	34786.7	35703.1	34382.6	35101.6	33483.5	35067.8	32871	34365.5	34686.6	33445.3	33529.8	33045.9
326.879	34713.5	35417.1	35126.3	34065.1	35249.9	33776.3	34839	33297.6	34309.1	35019.7	33451	33733.1	32315.8
326.829	33905.1	34672.5	35234.4	34520.7	35494.2	33905.2	35264	33837	34567	34821.3	33838.3	33506.7	32344.1

## Sheet: Fig. 2b
Binding energy (eV)
948.375	30055.9	29935.6	30273.9	30495.2	29857.1	30528.5	30189.6	30021.5	29793.4	29677.6	29533	29471.8	29938
948.275	30145.1	30498.1	30257.9	30586	30193.2	30548.8	30554.9	30266.7	29199	29544	30201.1	29770.2	30102.3
948.175	30076.4	30196.9	29663.6	30718.7	29944.1	29775.7	30273.8	30134.8	29524	29306.8	30199.6	29485.7	29634
948.075	29633.5	29594.3	29860	30537.4	30077	29338.3	29838.2	29701.2	29321	29151.5	30026.2	29502.7	29937.8
947.975	30488	29828	30059	30923.5	30343.8	30109.9	30071.3	29203.3	29605.9	29373.2	29378.4	29498.3	29755
947.875	30189.5	30107.3	29759.2	30245.7	29894.2	30132.1	30228.4	29083.7	29368.3	30083.9	30085	29247.9	29922.5
947.775	30090.4	29418.8	30347.8	29263.8	30045.1	30200	29689	29867	29939.6	29310.5	30046.8	29400.9	29218.2
947.675	30812.8	29857.4	29771.6	29993	30154.8	30010.7	29995.8	29614.5	29934.2	29800.3	30165.6	29091.1	29475.3
947.575	30075.4	29756.7	29505.6	30258.1	29957.6	29613.9	29315.1	29834.8	29163.5	30160.6	29957.3	29816.4	29666
947.475	29950.5	29909.5	29797.3	29894.1	30493.7	30491.9	29683	29344.3	29234.9	30293.3	29711.2	29505.6	29689.9
947.375	30337.6	30168.2	29807.7	29801.4	30057.6	29918.4	30468	28776	29544.4	29934.1	29761.9	29945.8	29611.6
947.275	30405.6	29715.7	29605.2	29755	29972.3	29682.5	30592.7	29212.6	30000.1	29986.6	29668.6	29316.1	29500.3
947.175	30313.2	29829	29471.1	30177.7	30932.6	30055.9	30509.3	29924.8	29587.6	29855.3	29813.3	29403.6	29319.6
947.075	30047.8	30056.4	30093.5	29998.5	30224.5	29784.1	30464.9	29137.3	29502.7	29511.4	29353.6	29290.7	29369.7
946.975	30499.8	30164.3	29989.1	29868.6	29778.3	29813	29979.6	29378.4	29224.7	29575.6	29594.1	29520.5	29494.8
946.875	29787.8	29996	30060	29781.7	30159.7	30000.4	30052.6	29302.9	29615.2	29510.7	29709.2	29750.1	29628.2
946.775	30243.5	29933.6	29586.9	30073.6	29598.3	29877.8	29486.8	29243.2	29522.2	29688.2	29911.9	29650.6	28924.1
946.675	29900.4	30111.7	29478.4	30446.1	29763.9	29845	29706	29682.1	29331.7	29619.3	29662.3	29408.9	29508.5
946.575	30245	29960.7	29839	30044.8	30164.4	30064.2	29948.5	29918.7	30018.2	29489.7	29725.1	29277.7	29370.4
946.475	30420.2	29995.8	29621.2	30185.4	30177.5	29851.3	30097	30346.7	29397.8	29693	29969.2	29445	29854.6
946.375	30389.6	30059	29769.1	30489	30102	29372	30550.3	29776.3	29946.3	30115.8	29678	29383.1	30060.1
946.275	30157.5	30371.9	29604.5	29983	29830.2	29580.9	29964.3	29678.1	29330.3	30006.9	29695.2	29834.9	29164.9
946.175	30019.2	29893	30081.3	30218.3	30146.2	29722.2	29896.6	29652.3	29266.2	29635.3	29363.2	29445.7	29560.8
946.075	30290.3	30126.1	29939.3	30412.7	30242.8	30087.7	30465.1	29394.9	29391.1	29549.5	29430.4	29587.9	29670.4
945.975	29793	30287.2	29687.3	30414.6	30260.5	29793.6	30130	29308.9	29863.2	29695.1	29758.8	29336.9	29695.9
945.875	30117.5	29909.5	29510.5	30344.6	30059.2	30149.1	30896.8	29412.6	29579.5	29451.3	29962.1	28904	29654.2
945.775	30162.6	30230.9	29337.7	30516.6	30050.3	30304.5	30606	29421.5	29199.2	29042.9	29672.4	29551.4	29219.8
945.675	29971.9	30117.6	30021.1	29573.8	29393.6	29847.2	30358.2	29313.3	30049.6	29515.5	29533.5	29705.5	29678.3
945.575	30002.2	29992.9	30038.1	29964	29574.1	30004.2	30222.8	30065.1	29021.9	29700	30053.6	29635.3	29657
945.475	30143.4	30289.3	30735.5	30400.3	30653.8	29783.8	30529.6	29732.5	29409.2	29536.8	29353	29320.2	29807.6
945.375	30358.6	30803.3	29984	30061.4	30335.5	30227.7	30088.7	29653.9	29933.8	29512.5	29333.5	29719.4	29553.6
945.275	30575.5	30399.2	30243.7	30346.7	30514.1	30202.6	30830.6	29246.7	30296.7	29934.3	29862.8	29801.5	29826.1
945.175	31177.8	30041.5	30219.3	30479.9	30516.1	29845.8	30266.3	29140.8	29263	29724.5	30122.1	29474.1	29194.5
945.075	31058	30298.8	30424.3	30405.3	30476.7	30462.5	30012.3	29629.2	29919.6	29847.2	29729.7	29082.2	29078.4
944.975	30109.7	30474.4	30310.7	30199.7	30275.9	30543.8	30326.4	29587.9	29805.2	29622.3	30279.2	29590	29319.4
944.875	30544.6	30534.8	30063.8	30743.8	30140.9	30472.3	30437	29287.2	29786.2	29941.3	30323.3	29686.5	29767.2
944.775	30593.4	30549.2	30434.5	31247.6	30560.5	30119.7	30313.1	30002.6	30248.6	29906.6	29996.6	29271.3	29635.2
944.675	30745.5	30923.5	30930.1	30857	30234.4	29683.2	30271.1	29905.9	29459.5	29742.3	29866.8	29651.3	29338.2
944.575	30516.6	31004.1	30379.8	30685.1	30513	30024.3	30155.9	29633.2	29269.3	29652.8	29565.2	29562.1	29462.3
944.475	31195	30128.2	30781.8	31022.8	30559.2	30375.5	30100.4	29285.4	29003.4	29849.3	28942.7	29293.4	29667.9
944.375	31350.8	30897	30581.6	30362	30805.7	29901.5	30330.5	29706.8	29236.1	29541.7	29552	29356.8	29518.6
944.275	31614.5	30890	30647.6	30582.9	30855.1	30275.1	29822.7	29748.3	29370	30036.7	29620.2	29595.3	29614.6
944.175	30814.8	30836.8	30057.7	30861.7	30621.6	30634.1	30292.9	29660.9	29390.6	30210.5	29000	29618.3	29232.1
944.075	31064.2	30788	30350.4	30693	30408.6	30121.1	30209.5	29389.3	29583.2	30152.7	29103.1	29734.3	29646.1
943.975	31255.2	30733	30850.9	30902	31063.7	30603.5	29789.7	29034.8	28877.1	30090.6	29769.7	29917.4	29558.3
943.875	31647	30857.7	30096.1	30760	31059.5	30817.5	30233.5	29476.3	29289.4	29648.9	30469.8	29497.6	29539.3
943.775	31273.9	30910.9	30461.4	30823.1	30749.1	30792.4	30183.1	29809.9	29681.3	29882.6	29582.9	29324.3	29357.4
943.675	31290.2	30963.8	30641.8	31138.9	30974.4	30685.8	30281.5	29761.8	29801.1	29277.9	29800.9	29904.6	30303.4
943.575	31155.6	30651.5	30773.9	31042.4	30682.5	30580.3	30371.5	29885.1	29330.7	29799.8	29748.4	29512.9	29702.6
943.475	31096.9	30287.7	30376	30757.8	30563.9	30641.1	30001.2	29868.4	28988.5	29635.3	29832.1	29205.9	29391.7
943.375	30995.7	31190.5	31024.1	31039.3	30914.9	31063.9	30316.2	29449.9	29118.2	29565.9	29068.4	29531.7	29600.4
943.275	31233.7	30514.9	30967	30935.1	30598.1	30575.6	30340.5	29951.1	29574.8	29697	28779	29170.2	29271.9
943.175	31358.7	30953.8	30569.4	30912.3	30819.6	30671.4	30151.1	29277.9	29206.6	30230.4	29601.9	29134.1	29036.7
943.075	31424.2	31252.2	31343.7	31596.2	30737.3	30885.6	30151.8	29375.3	29283.9	29640.1	29245.1	29518	29327
942.975	31067.6	30745.7	31506.3	31292.9	31036.3	30260.5	30024	29721.7	29057.4	29644	29700.5	29424.5	29300.2
942.875	30822.6	30863.7	30783.3	31156.8	30787.4	30996.5	30055.5	29763.2	29807.6	29829.4	29841.7	29225.5	29438.9
942.775	30814	30852.6	30458.9	30393.7	30827.9	30963	30516.3	29676.3	29415	29356.5	29515.3	29210.4	29248.3
942.675	30524.2	31027.6	30961.6	30969.2	30589.5	30538.7	30462.7	29739.9	29252.8	29350.3	29849.3	29312.6	29604.6
942.575	31328.1	30903.4	30664.1	30823.6	30537.6	30481.6	30681.5	29567.7	29043.7	29531.3	29812.6	29720.3	29196.4
942.475	31382.1	31256.3	30695.4	30600.3	30216.7	30630.8	30084.6	29863.7	29092	29416.2	29560.1	29715.8	29633.6
942.375	30912.6	30185.2	30836.1	30387.5	30350.6	30487.8	29888.9	29731.5	29352.8	29792.7	28939.1	29594.1	29545.5
942.275	31066.4	30618.7	30521.6	30115.5	31177.8	30751.7	29907.1	28994.9	28543.7	29303.6	29370.3	29468.1	29649.1
942.175	31413.6	30291.9	31163.4	30497.8	30811.2	30061.4	30256.1	28820.1	28995.9	29443	29064.1	29426.5	29545.5
942.075	31442.7	30388.9	30598.3	30976.1	31191.6	30691.2	30748.9	29855.5	28843.7	29848.8	28801.8	29386.7	29479.7
941.975	31277.1	30304.5	29954	30429.4	30560.3	30728.1	30263.6	29254.6	28915.4	29957.2	29246.8	29609.4	29342.1
941.875	31819.3	30378.9	30486.3	30545.2	31385.6	30531.3	30212.9	29374.4	28954.4	29243	29187	29543.1	29788.1
941.775	31184.9	30898.2	30534.6	30905.8	31648.1	30398.9	30287.4	29082.6	29145.1	29587.6	29361.9	29209.1	28955.2
941.675	30867.5	30786.2	30507.6	30652.7	30474.4	30146.9	30345.8	28831.5	29076.2	29539.1	29200.2	29108.5	28952.9
941.575	30725.3	30999.7	30878.8	31004.5	30227.6	30273.4	30057.9	29608.7	28766	29462.1	29897.7	28720	29311.5
941.475	30749.2	30625.4	30409.6	31122.2	30926.6	30663.5	30356.5	29323.1	28655.8	29509.3	29496	29199.9	29608.1
941.375	30802.9	30789.8	30596	30646.3	30800	30561.7	29769.8	29375.3	28571.1	29836.8	29355.6	29016.5	29589.8
941.275	31062.7	30656.1	30532.8	30493.5	30180.4	29962.6	30238.6	29231.5	28725.2	29472.1	29752	29099.1	29347.9
941.175	30734.7	30200.5	30672.5	30433.5	30156.1	30459.1	30436.8	29568.6	29162.1	29192.4	29667.8	28969.9	29815.9
941.075	30847.5	30449.6	30891	30404.9	30602.1	30542.1	30161.7	29312.2	29223.1	29394.2	29304.1	29195.1	29640.7
940.975	31189.6	30997.6	30636.2	30686.1	31218.8	29763.8	29620.9	29299.4	28566.2	29142.5	29418.7	29446.4	29351.6
940.875	31129	30585.9	30456.8	30949.9	30584	29973.9	30016.5	29483	28539.3	29406.7	29391.3	29873.3	29391.5
940.775	31072.5	29746.9	30627	30937.8	30905.2	30270.3	29712.1	29524.5	29045.1	29566.4	29223.5	29470.4	29754.5
940.675	30769.9	30902.4	30647.4	30546.4	30720.3	30539	30241.5	29429.7	29040.5	29279.1	29500.6	29193.5	29676.2
940.575	31105.3	30543.3	30051.3	30424.2	30583.5	30447.9	30098.4	29520.6	28777.6	29783.9	28964.7	28715.2	29478.8
940.475	30366.2	30339.1	30700.7	30322.2	30906.5	29747.5	29849.3	29448.5	28834.4	29416.4	29395.9	29252.5	29328.7
940.375	30182.9	30521.1	30039.7	29974.5	30558.2	29748	29961.6	29604.5	28859.7	29164.2	29454.4	29630.5	29507.3
940.275	30436.9	30753.7	30181.9	30501.1	30348.5	30129.7	29576.3	28617.1	28705.9	29492.7	29117.6	29539	29414.2
940.175	30280.2	30342.5	29879.3	30745.2	30583.8	30521.8	29591.8	28784.4	29245.4	29612.4	28898.3	29226.2	29024.9
940.075	30009.8	30441.6	29853.2	30239.2	30756.1	30146.5	30254.1	29250.9	29224.9	29177.4	29630.1	29243.4	29417.4
939.975	30383.2	30408.5	30201.7	30026.4	30942.5	30341.8	29526.3	29256.7	28908.5	28696.4	29317.3	29793.5	29846.5
939.875	30086	30303.5	30442.1	30231.6	30730	29869.2	29970.6	29637.4	29482.9	29108.3	29409.1	29420.6	29454
939.775	30157.7	30550.8	30137.7	30365.1	30612.8	29634.9	29992.2	29421.5	28422.1	29010.5	29161.9	29095.4	29202.2
939.675	31058.3	30253.4	30158.3	30304.1	30276.2	30592.8	29807.9	29313.1	28631.9	29020	28802.5	30063.5	29504.3
939.575	30586.5	30155.8	30096.8	30227.3	30204.6	30352.3	29961.6	29135.7	28226.5	29402.7	29198.4	29424.9	29336.1
939.475	30381.7	30185.5	30856.7	30257.8	29674.6	29933	29830.9	29534.3	28588.5	28851.3	29006.1	29613.1	29945.6
939.375	30116.6	30427.9	30697.9	30044.3	30064.4	29746.1	29779	29215.2	29068.1	29334.8	29387.5	29603.9	29382.2
939.275	29742	29598.2	30093.8	30098.1	30255.6	30283.4	30000	29132	28656.7	29474.2	29504.1	29352.9	29275.8
939.175	30191.7	29530.3	30432.7	29923.9	29909.6	30501.7	29998.3	29416.1	28638.2	29002.7	29463.6	29369.3	29320.6
939.075	30630.7	30305	29772.9	30148	29457.6	30638.9	29613.1	29505.2	28469.5	29788	29075.3	29719.6	29103
938.975	29929.3	30609.6	29887.2	29959.2	30299.9	30187.3	29883.5	29259	29103.1	29330.2	29128	29332.5	29454
938.875	29838.3	30163.3	30200.5	30234.7	30567.3	30000.9	30099.9	29418.9	28499.2	29236.1	29067.9	29443.9	29059.4
938.775	29551.9	29739.4	29991.1	29912.5	29848	29710.9	29512.2	29094.7	29107.3	29336.9	29467.4	29367.5	29393.5
938.675	30493.9	30173.9	30838.4	30510	30250.3	29685.4	29451.1	29148.5	29262.5	29344.7	29393.1	29497.9	29662.5
938.575	30111.9	29577.3	30216.7	30170.4	29875.4	29796	29706.5	28980.2	29101.3	29699	29168.8	29165.2	29378.9
938.475	30327.3	29645.7	30641.5	30147.7	30496	29916	29775.9	29185.4	29483.9	29527.1	29299.1	29514.8	29492.2
938.375	30562.4	29690.1	30156.3	30080	29818.2	30189	29841.8	29119.6	28750	29440.4	29606	29233.1	29283.5
938.275	30523.7	29956.3	30396.6	29734.2	30374.6	29902.9	29509.6	29545.5	28792	29877.7	28719.4	29277.9	29554.6
938.175	29676.6	30242	30231.7	29865.1	30054.2	29597.9	29897.6	29687.2	29600.1	29434.6	29260.8	29619	30022.3
938.075	29826.7	30014.4	30180.4	30387	29970.2	29682.5	30064.2	29371.8	29327	29439.3	29179.2	29794.9	29672.3
937.975	30633.4	30424	30528	29968.7	30440.4	30125.2	30319.6	29544.1	28458.6	29734.4	29307.7	29708.4	29917.4
937.875	30287.1	30059.5	30562.5	30325	30688.2	29829.3	29487	28943.2	29360.2	29774.4	29561.1	29503.6	29728.3
937.775	30124.9	30259.8	30551.3	30237.8	29955.3	30115.2	29781.7	29101.7	29010.1	29530.6	29462.3	29647.8	29685.2
937.675	29913.5	30603.7	30290.4	30085.3	30392.9	29842.6	30008.7	29066.2	28962.1	29408.5	29242	29663.6	29429.4
937.575	31015.6	30444.7	30091.7	30300.2	30210.6	29886.2	30865.1	28983.5	29647.5	29940.8	29128.7	30083.9	29705.8
937.475	30499.1	30342.2	30720.5	30419.2	30366.8	29996.1	29544	29808.5	29218.4	29574.9	29443.5	29481.2	29753.1
937.375	30987	30419.1	30838.7	30674.6	30544.6	30267.7	30062.5	29632	29218.4	29917.2	29957.6	29093.6	29842.8
937.275	30187	30619.2	30745.7	31026.4	30735.2	30465.1	29927	29236.9	29437	29624.4	29620.2	29891.6	30004.7
937.175	30807.9	30248	30757.1	30857.9	30234.4	30488.5	30129.7	29301	29725.4	29762.4	30125.9	29677.3	30141.6
937.075	30889.9	30142.1	30201.2	30617.7	30317.2	30527.5	30398.4	29693.5	29636.1	30203.8	30052.3	30155.4	30098.1
936.975	31207.1	30565.8	29909.1	30540	30233.6	30254.8	30172.6	29411.9	30229.8	30139.8	29740.1	29772.7	30183.1
936.875	31144	30492.7	30580.6	30862.4	30444.6	30188.1	30287.8	29764.9	29814	30439.8	29526.9	29437.9	29915.1
936.775	31307.7	30833.5	30955.8	30767.4	30915.1	30474.2	30552.9	30377.9	29706.9	30137.7	29489.4	29585.4	29949.8
936.675	31162.3	30783.9	31047.5	30837.4	31224.5	30733.1	30370.5	29665.1	30289.7	30528.3	29879.2	29996.1	29980.6
936.575	30633.9	30757.3	31153.5	30733.7	30856.9	30735.2	30365.5	29482.3	29898.5	29629.9	29594.6	29652.2	29979.2
936.475	31390.2	30933.9	31391.5	31275.5	30966.8	30164.6	30830.4	30161.1	29584.8	29486.9	29427.6	29657.4	30108.3
936.375	31150.7	31190.5	31422.8	30891.8	31363.4	30516.7	31179.1	30063.5	29652.1	29776.9	29621.7	29719.6	30380.1
936.275	31497.4	30862.6	31449.7	31375.3	31256.9	31201.6	30632.2	29642.7	29667.9	30051.7	30094.7	29933.7	30178.7
936.175	31644.6	30701	31276.2	31340	31051.4	30692.9	30603.4	29625.9	30146.3	30253.3	30087.1	29713.2	30343.7
936.075	31668.5	31457.7	31707.3	31497.6	31092.7	31027.8	30558.3	30068.8	29986.2	29896.2	29934.7	30223.4	29613.4
935.975	31531.4	31558.3	31745.4	31975.4	31449.9	31064.6	31415.1	29711.5	30038.4	30261.8	30078.5	30820.8	29897.9
935.875	31972.6	31366.5	31296.5	32161.3	31671	31113.4	31077.5	29874.4	29785	30480.9	30468.8	30209	30552.4
935.775	32295.2	31695.2	31913.9	32055.5	30962.9	31051.2	31143.7	29800.8	30406.6	30669.8	30005.2	30363.5	30952.8
935.675	32832.5	31596.8	32541.6	32420.1	31681.2	31277.9	31417.3	29961.1	30335.4	30090.6	30202.9	30524.7	30519.5
935.575	32651.6	31893.9	32279.2	31929.6	31997.7	30879.6	31958.6	30482.1	29815.9	30135.9	30550.7	30235.9	30700.7
935.475	32372.8	31925.9	32179.3	31913.9	31771.6	30985.3	31884.2	30393.1	29963	30759.7	30308.1	30907	30730.8
935.375	32594.9	32230.3	32074.9	32092.2	32313.9	30965.4	31515	30701.2	30090.4	30922.4	30102	30624	30193.3
935.275	33131.7	32228.5	32410.8	32286.2	32132.2	31369.4	31349.6	30985.9	30245.1	30562.1	30490.8	30590.3	30176.6
935.175	33184.1	33089.7	33167.1	32242.8	32441.1	31913.5	31953.3	30294.2	30497.6	31090.9	30577.5	30914.6	30759.8
935.075	33093	32766.2	33074.1	32425.6	32846.3	32040.4	32145.1	30325.5	30781.6	30161.3	30894.1	30609.1	31025.3
934.975	33015.8	32622.2	33079.7	33015.2	32877.1	32156.1	32136.4	30449.5	30783	30598.3	30511.9	30887.4	31096
934.875	33056	33027.2	33365.8	33190.1	32346.5	32540.2	31623.2	30636.9	30834.7	31156.7	30442.9	31224.2	31214.3
934.775	33285.4	33306.2	33127.8	32798.3	32991.2	32311.7	31891.7	31410.3	30645.9	31462	30875.8	31315.4	30545.2
934.675	33580.2	33505.3	33467.4	33060.2	33323.9	32584	32521.3	30862.1	30902.7	31048.1	30989.4	31515.2	30806.8
934.575	33541.5	33594.6	34121.9	33337.2	33435.1	33122.8	32530	31358.4	30694.6	30495.3	30932.6	31636.9	30783.9
934.475	33627.3	33429.6	34232.9	33100.3	33871.7	33428.8	33318.7	31507.8	31396.2	30767.3	30905.2	31557.5	31549.6
934.375	34236.5	33863.3	34182.6	33934.9	34075.6	33526.1	33084.2	30973.7	31612.5	31598.6	31432.4	31615.4	31495.2
934.275	34227.1	33983.9	34102.8	34299.5	34206.2	33506.5	33407.7	31402	31254.7	31469	32090.4	31953.3	31638.1
934.175	34451.2	34182.1	34242.1	34235.9	34177.2	33468.7	33290.4	31600.8	31901.3	31668.9	31777.2	31581.5	32063.2
934.075	34133.7	34451.1	34275.3	33834.8	33926	33657.8	33185.3	31858.8	31374.6	32200.9	31639.3	31835.3	31905
933.975	34506.1	33857.9	34789	34057.4	34272.7	33305.2	33489.2	31863	31712.2	32121.7	31563.7	32155.7	32141.3
933.875	35626.5	34737.7	34793.9	34766.4	34205.6	33966.6	34255.6	32370	31856.6	32504.2	32331.7	32675.9	32938.3
933.775	35769.9	35209.8	35045.9	34801.9	35116.4	34876.9	34172.7	33157.2	32607.6	32549.5	33016.3	32827.9	32489.1
933.675	35310.3	35329.9	36004.5	34830.7	35094.4	35312.4	33896.7	32868.6	32501.1	32966.6	32725.9	33289.3	32915.1
933.575	35796	36102.2	35714.1	35634.8	35093.9	34608.2	34467.4	33669.1	32852.6	33153.6	32645.8	33212	32995.3
933.475	36003.8	35925.9	35925.2	35753.8	35684.3	35440.5	35159.1	33949.8	33092.5	33066.5	33714.6	33026.6	33459.4
933.375	36020.1	35700.1	36460.8	35418.2	35994	35377	35691.2	34173.3	32820.6	33912.6	33849.5	33971.4	34427.4
933.275	36544.8	36095	36639.6	35647.5	36229.8	35996.8	36055	34525.3	34461	34497.4	33911.1	34875.2	34921.5
933.175	36530.2	36812.9	37218.6	36631.7	36513.6	36719.7	37012	34863.5	35066.8	34043.2	33980.5	35849.7	35729.7
933.075	37375.6	37287.7	37238.9	36781.2	37344.2	36913.5	37272.9	35662.9	35604.4	35449.8	34785.2	36460.5	36307
932.975	37371.9	37517.2	37475.5	37446.6	37517	37337.6	37607.4	36323.2	36307.2	36245.8	36189.7	36960.3	36973.8
932.875	37545.1	37518.7	38246.3	37641.8	38456.8	37815	37981.6	37625.8	37114	37212.8	36828.9	38039.3	37657.7
932.775	38598.5	38465.1	38796.6	38881.5	38770.9	38127.4	39129.5	38783	38167.8	37781.4	37867.3	38762.5	38673.9
932.675	38796.4	39393.1	39631.9	39361.7	39518.4	39223.4	40194.7	40068.1	39563.2	38542	39432.7	39498.3	40131.2
932.575	38868.1	39903.2	39550.1	39994.2	39432	39961.3	41080.2	40667.1	40506.6	39812	40992.5	40481.7	41281.5
932.475	39206.7	40375.9	40067.4	41021.2	40324.5	40804.4	41432.8	42001.7	41349.8	40224.8	41527.1	41435.2	42133.9
932.375	39931	41114.4	40260.2	40788.8	40984	41425.9	42402.2	42976	42435.7	41266	42578.2	43227.1	43298.3
932.275	40592	40626.8	41327.5	41099.1	42314.1	42573.8	43162.5	43336.2	43361.4	42518.7	43546.4	44233.9	43954
932.175	40817	40748.1	41937	41665.8	42377.8	42810	43608.8	44134.8	44615.3	43122.6	44095.1	44512.6	44988.5
932.075	40794.1	40391.1	41769.8	41761.4	42515.2	43220	44068.1	44911.5	44723.7	44137.7	45036.8	45543.4	45290.8
931.975	40929.9	40399.6	41494.9	41557.6	43158.8	44175.9	44865.8	46323.6	45280.7	44949.8	45486.9	45686.7	45805.9
931.875	40863.8	40355.2	41466.7	42394.6	43199.8	43937.3	45128.2	45718.5	45602.8	45615.5	45487.4	45496.5	45469.2
931.775	40063.6	40735.2	41487.3	41647.9	43327.8	43762.1	44967.9	45545.8	46249.4	45169.4	45481.3	46125.5	45568.1
931.675	39683.6	40476.6	40795	41257.3	42730.9	43277.3	44553.2	45396.1	45536.9	45135.4	44749.3	45744.6	45881.4
931.575	39523.9	39660	40963.5	40849.6	42097.7	42700.3	44134.3	45560	44911.4	45005.5	44959.5	45258.5	45201.4
931.475	39117.2	38800.9	40207.1	40806.7	41723	42012.1	43895.7	44808.2	44349.4	44933.2	44559.2	44514.7	44211.9
931.375	38493.7	38400	39579.8	40156.8	40959	41945.9	43301.7	44144.6	43381.2	44105.1	44351.4	43525.3	43389.4
931.275	37900.3	37896.6	38974.4	38909.1	40133.3	40861.3	42204.8	43094	43196.2	43716.1	43343.9	42840.3	41928.4
931.175	37247.2	37818.4	38171.6	38664.6	39990	40831.4	41575.2	42260.2	41605	42491.2	42447.6	42387.1	41671
931.075	36556.8	36788.7	37127.4	37643.9	39044	39958.2	40249	41356.9	40755.8	41541.7	41483.5	40925.6	40919.6
930.975	35922.2	36300.5	36816.9	36786.7	38344	38774.5	39485.8	41064.6	39805.9	40653.5	40394.4	40975.4	39815.4
930.875	35106.7	35727.4	36305.3	36582.6	37495.6	37547	38652	40221	38610.8	39240.9	39365.5	39767	39402.6
930.775	34889.1	35525	35524	36117	36858.5	37791.5	37787.3	38841.2	37972	38477.1	38404.4	38544.4	38262.2
930.675	34713.6	34646	35314.4	35830.3	36509.1	36892.7	37581	38220.7	37282	37340.2	38144.9	37892.5	36918
930.575	34711.2	34063.1	34634.3	35062.9	36377.3	36094.1	36562.3	37024.2	36486.1	36690.5	36658.1	36511.7	36345.9
930.475	33783.3	34416.5	34280.2	34465.6	35073.8	35740.3	35707.9	36047.7	35773.8	35825.9	36082.7	35948.1	35833.7
930.375	33512.2	33674.9	34494.3	33460.6	34279.5	35007.9	34951.2	35452.6	35206.5	35210.8	35639.9	35002.8	35100.6
930.275	32827	32685.4	33340.4	33501.6	34428.6	34204.5	34275.3	35023.2	34226	35065	35273.4	34554	34361.6
930.175	32492.6	32677.9	32952.2	33587.4	34079.5	33378.3	34061.8	34834.9	33458.2	34365.2	34984	34701.7	34055
930.075	32496.5	32705.5	33565.5	32909.9	33281.6	32836.7	33979.6	33936.5	32789.5	33657	34582.5	33797.4	33671.4
929.975	32510.3	32506	33105.6	32165.3	33228.8	32900.5	33578.7	33353	32785.8	33210	33671.8	33203.4	33408.9
929.875	32617.3	32283.2	32313.5	32528.6	33003.5	33106.8	33121.8	32859.6	32324.5	33384.1	32867.8	33357.9	33188.8
929.775	31652.2	31525.5	32412.1	32805.5	32504	32735.8	32898.2	32795.7	32433.8	32797.9	32897.2	33341.9	32427
929.675	31324.4	31706	32563.5	32417.5	32276.8	32192.9	31921.8	32692	32073.5	32510.6	32489.9	32924.9	32490.2
929.575	31273.4	31661.6	32870.1	32112.9	32152.3	32253.2	31958.4	32156.5	31766.5	32806.9	32299.5	32563.4	32657.7
929.475	31620.2	32090.1	32610.2	31440.8	32088.8	32210.4	31716.6	32106.2	31338.4	32780.1	32582.7	32728	32499.3
929.375	31664.8	31625.7	31957.8	31576.5	32616.3	31689.7	31774.3	31657.9	31562.6	32109.2	32177.1	32652.5	32591
929.275	31825.7	31723.8	32306.6	32057.4	31683.3	31757.4	31996.7	31927.8	31493.4	31780.5	31644.3	32228.6	32248.4
929.175	31797.1	31502.1	31316.8	31803.3	31690.6	31550.6	31690.4	31442.3	31432.2	31460.9	32130.2	32021.2	31801
929.075	31345.9	30970.5	31501	31216.8	31954.1	31677.8	32208.2	31209.6	31591.3	31790	32137.6	31994	31966.6
928.975	31589.4	30874.8	31843.2	31463.7	32340.5	31985.9	32103.7	31193.1	31423.6	31417.4	32504.1	32189.7	31858.4
928.875	30969.3	30331.4	31599.3	31552.6	31860.6	31951.5	31366.4	31249	31588.6	31102.2	32055.5	32183.3	31463.6
928.775	31501.1	30835.5	31940.8	31688.9	31647.8	32015.5	31102.7	31160.2	31265.6	31589.2	31848.4	31761.9	31821.4
928.675	31469.8	31251.4	31714.2	31311.7	31133.2	31435.4	31346.5	31479.8	30904.3	32266.1	31353.1	31718.3	31712.5
928.575	31400.3	31000.5	31714.2	31386.5	31730.8	31565.2	31815.3	31146.5	31194.8	31679.8	31790.8	32307.7	31411.3
928.475	31256.2	30924.1	31936	31400.3	31444.4	31598.2	31793	30873.5	31480.7	31608.8	31431.7	32137.8	31708.1
928.375	31522.1	31235.9	32262.2	31413.9	31722.5	30872.4	31593.6	30398	31463	31667	31134.6	32213.8	32043.5
928.275	31250.5	31370.9	31687.2	31165.1	31657.5	31356.5	31780.6	30998.7	30578.6	31196.3	31305.2	32164.1	31618.6
928.175	31150.4	31408.1	31504.6	31405.6	31538.4	31130.1	31067.6	31511.5	30946.1	31148.9	31025.4	32003.4	31678.6
928.075	31093	31354.4	31525.7	31251.9	31313.6	30717.5	31274.7	30694.9	31636.8	31297	31126.3	31826.4	31570.9
927.975	31374.5	30987.8	31390	30877.2	31504.4	31354.6	31479.4	31349	31067.2	31016.9	31612.4	31802.2	31450.4
927.875	31009	31145	31598.8	31282.1	31405.7	31693.3	31073.4	31089.8	30833.1	31013.4	31106	31602.1	31620
927.775	31038	31113	31607.7	31263.8	31730	31368.7	31436	30949.5	31376.7	31476.1	31043.1	31020.9	31852.6
927.675	31642.8	31313.6	31463.4	31093.6	31587	31166	31129.9	30661.1	30898.8	31021.1	31554.6	31752.8	31598.5
927.575	31171.6	31096.2	31405.2	30866.5	31112.3	31073.7	31631.2	30483.1	30602.7	30908.3	31765.2	31978.5	31073.9
927.475	31439	31041.3	31101.9	31283.8	31394	31391.4	30799.8	30757.4	31062.1	31084.2	31520.7	31232.4	31315.4
927.375	30943.9	30840.7	31804.6	31394.4	31090.1	31014.7	31066.4	30943	31092.5	31034.2	31212.2	31134.8	32645.9
927.275	31065.6	30860.6	31953.7	30729.7	31260.8	30617.1	31030.7	30859.8	30844.5	31202	30925.8	30811.2	31832.3
927.175	31022.3	31019.3	31577	31161.8	31744.4	31425.1	31074.9	31249	31198.3	31390.9	31037.6	31414.4	31226.2
927.075	31290.7	30788	31781	31368.4	31290.9	31484.2	30852.2	30978.2	30829.2	31641.2	31594.4	31839.5	31404.8
926.975	31625.8	30676	31423.5	31471.8	31361.1	31338.3	30898.3	30879.1	30829.6	30944.6	30801.3	31437.7	31418.2
926.875	31107.8	30845.1	32184.9	31036.9	31159.8	31319.2	31428.7	30999.6	30639.8	31052	30832.5	31933.9	31696
926.775	30721.4	30974.9	31881.8	31164.6	31467.1	30572.9	31125.5	30834.1	30905.3	31552.4	30795.5	31752.8	31548.4
926.675	30814.5	30954.8	31604.7	30722.3	31453	31093.3	31349.9	30575.8	31246.3	31076.3	30906.8	31525.7	31537.1
926.575	31258.6	30374.7	31659.8	30296.2	31371.5	31094	31147.6	30370.5	31201.1	31071.2	31632.2	31395.4	31179.1
926.475	31227.8	30846.4	31872.7	30262.6	30992.9	30974	30848.1	30885.2	30882.3	30752.3	31083.2	30757.9	31407.8
926.375	31412.2	30985.5	31621.2	31015.2	31475.5	31683	31290.7	31026.4	29983.4	31079.5	31656.5	30609.5	31631.4
926.275	31389.5	31208.3	31723.1	30998.8	31633.7	31303.9	31129.4	30877.7	30738.7	31215.4	31696.6	31521.4	31428
926.175	30607.7	31470.6	31740.3	30576.7	31061.3	30690.8	30987.3	30782.6	31075.8	31118.4	30990.4	31408.2	31423.6
926.075	30825.8	31726.4	31663.6	30837.7	31558.8	30953	31578.1	30706.6	30437.3	31667	31060.6	31025.7	31787.8
925.975	30531.1	31566.1	31721.3	31394.9	31493.7	31374.2	31268.1	30917.6	30705.7	31730.8	31255	31323.8	31949.9
925.875	30656.5	31498.4	31965.4	31514.7	31502.9	30500.3	31506.8	30503.3	31160.7	31154.7	30878.1	30857.2	31362.4
925.775	30771.1	30996.9	32259.1	30858.6	31131.1	30972.6	31829.8	30479.8	31224.8	31025.5	30224.2	30880	31064.9
925.675	30717.4	31113.5	31751.5	31045.9	31203.9	31692.6	31345	30334.6	30980.2	30887.7	30837.1	31403.9	31304.2
925.575	30620.8	31511.9	31417.7	31005	31066.8	31433.2	30412	30735.7	30887.9	30876.2	30688	31065.9	31332.3
925.475	30815.7	30999.2	31431.9	30761.9	31303.1	30666.6	30370.3	31128.5	31386.2	31198.3	31052.3	31146.6	31119.8
925.375	31142.8	30813.6	31625.2	31368.4	31342.3	30860.5	30485.3	30565.3	31189.7	31702.6	31141.7	31413.9	31227.1
925.275	31151.7	31127.5	31980.2	31630.8	31264.8	31378.3	31264	30826.2	30730.5	31554	31438.8	31407.5	31136
925.175	30571	30724.5	31928.6	31182.3	31752	30923.8	31075.8	31179.3	30984.1	31381.6	31593.7	31540.6	31002.8
925.075	30601.6	30576.9	31149.9	31306.2	31383.6	30560.7	30764.4	30980	30398.7	31244.6	30862.7	31649.7	31146.5
924.975	31511.2	30514.6	31132.4	31743.5	31467.9	30754.4	30808.1	30750	30666.5	30897	31447.7	31317.9	31670.1
924.875	30768.4	30852.6	31427.8	30860.5	31394	30794.8	30965.7	30635	30169.7	30547.7	31130.6	31006.3	31794.7
924.775	30558.4	31158.5	31636.4	30876	31492.2	30996.3	30840.1	30895.4	30609.2	30510.5	30112.4	31007.9	31215.3
924.675	30652.6	30675.7	31306.7	31103.1	31352.2	30559.8	30980.5	30760.9	30943.5	30501.5	31012.5	30636.5	31017
924.575	31334.3	30321.8	31320.1	31076.2	31246	31071.6	30925.7	30328.5	30242.6	31310.2	31304.2	30612.7	31082.5
924.475	31486.1	30592.1	31626.8	30663.9	31446.5	30983.1	30804.7	31114.3	30438.7	31334	30999.3	31090.4	31086.7
924.375	31509	30708	31773.4	30631.3	30900	30815.1	30356	30708.2	30229.4	31387.6	30697.9	31267.8	31314.7
924.275	31428.9	30745.4	31717	30454.9	31172.8	31057.7	31035.8	30449.7	30727.3	31154.2	30446	31007.6	31401.1
924.175	30592.5	30771.8	31389.5	30408.4	31225.6	30691.5	30884	31286.3	30296.2	31134.8	30453.6	31179.8	31196.5
924.075	31064.4	30878.6	31521.1	30820.7	31624.6	30723.3	30646.8	30691.5	30629.6	31858	31016	31188.9	30973.2
923.975	30477.6	30932.1	31829.3	30189.2	31222.5	31042.2	30572.3	30475.1	30292	30930.5	30558.3	31129.5	30783.2
923.875	30211.9	31147.6	31275.4	30915.8	31308.4	31436.3	31033.1	30954.2	30194.3	30719.9	31140	31258	30636.8
923.775	30212.2	31278.2	31493.4	30744.9	31527.7	30795.5	30560	31138.5	30171.1	30927.2	30831.2	30894.9	31282.2
923.675	30736.1	31328.3	31640.7	30724.5	31025.3	30791.2	30835.2	30593.5	30177.2	30844.7	30958.2	30654.6	31345.7
923.575	30797.3	30496.3	31462.1	30888.7	31411.2	31216.9	30769.3	30391.7	30911.3	30587.2	30855.6	30806.2	30656
923.475	30514.6	30938	31607.5	30335.3	31230.8	31121.3	30172.4	30511.3	30930.1	30495.5	30352.4	30552.8	31036.2
923.375	30716.7	31342.8	31752.3	30839.6	31178.3	30702.7	30834.7	30632.2	30853.3	31115.6	30223.7	30889.4	31159
923.275	30893.4	30862.9	31934.9	30330.3	31078.8	30799.5	30608.7	30459.7	30722.4	31118.6	30664.2	30696.7	30525.5
923.175	30618.1	30430.2	31720.8	30545.9	31091.6	30962.6	30989	30170	30832.2	30904.6	30715.7	30345.5	30569.1
923.075	30289.6	30340.6	31637.7	30721.8	31485.6	30845.4	30511.7	30360.2	30500.6	31291.2	30273.4	30826.5	30575.4
922.975	30583.1	30678	32036.3	30446.1	31293.2	30882.7	30358.9	30368.6	30129.4	30666.5	30958.2	30646.8	31118.7
922.875	30466.5	30531.7	31865.8	31005.4	30975.2	31775.5	30270.9	30166.7	30600.6	30392.9	30716.4	30778.7	30542.7
922.775	30596.2	30939.3	31625.2	30268.1	31274.9	31086.9	30631.5	30052.5	30415.9	30353.1	30448	30464.6	30652.7
922.675	30736.9	30835.3	31348.1	30566.2	31182.2	29909.8	30639	30115.7	30293.2	30661.2	30246.8	30509.2	30843
922.575	30823.1	30967.4	31129.6	30623.9	31116.4	30638.2	30133.1	30610.1	30282	30579.6	30955.7	30589	30483.2
922.475	30816	30790.3	31267.3	30740.9	31271.3	30647.3	29917	30377.5	30333.1	30372.1	30758.5	30940.4	30461.1
922.375	30395.3	30178.3	31620.9	30263.8	31620.4	30732.1	30444	30480.3	29976.2	30691.9	30429.5	31361.3	30387.5
922.275	30280	30357.2	31580	30986.6	30877.3	30620.5	30453.7	30436.9	30245.6	30373.9	30494.1	30960.3	29882.2
922.175	31194	30116.3	31641.5	30102.7	30915.1	30683.6	30059.6	30466.5	30156.1	30174.7	30637.3	29969.1	30382.1
922.075	31353.5	31179.9	30983.5	30616.5	30979.4	30638.4	30388.7	30080.3	30866.5	30624.7	30393.8	30194.1	30506.1
921.975	30444.3	30458.1	31121.7	30234.9	31632.7	30591.6	30337.8	30468.8	30508.5	30148.1	30021.2	30686.4	30478.1
921.875	30524.9	30365.9	31984.7	30738.5	31303.1	30541.8	30716.9	30741.1	30088.3	30519.1	30760	30448.1	30463.5
921.775	30109.9	30071.4	31680.1	30603.1	30890.8	30974.5	30683.9	30164.6	29973	30588.2	30597.5	30899.7	30625.2
921.675	30720.4	30659.7	31518.5	30491.9	31481.2	30738.3	30427.8	30194	30655.4	30564.1	30553.2	30465.3	30925
921.575	30944.9	30092.6	31523.6	30548.6	31226.9	31072	30752	30763.5	30336.1	29759.4	30244.7	31319	30581.8
921.475	30676.5	30334.7	31444.1	30557.6	31315.1	31050.1	30940.7	30147.2	30385.5	29962.1	30358.5	30991.8	30323.1
921.375	30841.9	30254.9	31361	30316.7	31358	30711.8	30593.2	29956.5	30229.4	30720.4	29826	30695.1	30255.6
921.275	30632.9	30779.2	31705.3	30260.9	31400	31099.5	30160.5	30427.6	29854.9	30015	30293.1	30336.3	30096
921.175	30351.2	30228.6	31664.4	30863.4	31072.3	30628.9	30390.9	30380.5	30043.1	30206.1	30392	30506.7	30351.8
921.075	30633.1	30397.2	31561.7	30563.3	30610.7	30570.3	30236.4	30428.7	29704.1	30658.2	30018.6	30504.4	30427.3
920.975	30699.7	29920.9	31929.6	31046.9	31236	30556.4	30626.4	30229.7	30005	30591.2	30127.4	30043.9	30242
920.875	30801.4	30709.3	31475.1	30758.3	31091.6	30320.7	30488.2	30306.1	30036.8	30700.5	29865	30165.1	30401.4
920.775	30349.7	31099.6	30718	30445.9	31478.6	30605.4	30068.8	30316.6	29782.7	30585.4	30031.6	30430.1	30936.6
920.675	30843.1	30648.1	31210.9	30882.7	31318.8	30278.4	30052.1	30161.4	30028	29936.2	30889.3	30495.5	30651.1
920.575	30668.6	30906.5	31096.8	30916.8	31296.3	30885.1	29716.7	30439	30250	30645.7	29937.5	30218.1	30413.6
920.475	30289.6	29662.8	31514.5	30268.5	30981.7	30663.3	30070.8	30072.6	29763.9	30475.8	30633.8	30260.2	30295.7
920.375	30628.7	30224.2	31437.5	30781.4	31246	30474	29801.6	30134.6	29719.4	30616.1	30074.7	30326	30211.4
920.275	30610	29795.7	31387.2	30695.9	31480.7	30324.6	30490.6	29864.9	29545.8	30334.6	29652.6	30326.9	30663.9
920.175	30300.2	30879.1	31565.5	29957.1	30996.1	31052.4	30622.5	30281	30120.6	30761.3	30063.2	30553.5	30844.6
920.075	30069.7	30988.3	31679.4	30088.8	31621.7	30836.3	30093.1	30491.7	30214.1	30463.4	30183.6	30740.3	30472.3
919.975	30340.1	31062.4	31138.5	30734	31358	30610	29815.9	30386.1	30184.6	30440.9	30307.8	30939.5	30337.4
919.875	30103.5	30423	30859	30830.7	31286.2	30442.4	30326.9	30146.9	30255.1	30595.1	29825.5	29831.5	30887.2
919.775	30584.3	29911.4	31421	30729.5	30890.3	29833.6	30496.9	30195.2	30319.6	30138.2	29701.6	30318.7	30787.8
919.675	30618.3	29973.6	31170.5	30559.3	30906.8	30450.1	29829	30287.2	29916.6	30396.8	29916	30723.2	30288.8
919.575	30835.5	29834.2	30915.7	30493.5	30830.3	31010.1	30078.1	30322.9	29779.9	30293	29641.7	30613	30596.4
919.475	30478.8	30551.8	31719.5	30721.6	31943.9	30709.4	30006.8	29704.5	29892.9	29994.7	29976.3	30113.6	30432.9
919.375	29991.4	30248.2	31568.3	30221.8	30951.9	30542.8	30100.6	30069.5	29907.6	30459.9	30595.8	30468.7	30148.4
919.275	30200.6	30543.6	30923.8	29784.3	30415.9	30470.4	30671.5	30388.9	29666.7	30483.7	30695.1	29999.5	30204.7
919.175	30671.8	30182.4	31628.8	30449.2	31671.3	30602.1	30318.9	30409.9	29886.2	30265.1	30484	30007.5	30406
919.075	31182.7	30363.4	31375.5	30254	31399	30735.7	30503.9	30077.2	30009.2	30077.2	30179.6	30378.8	30289.7
918.975	30510.9	30788.5	31785	30733	31406.8	30439.1	30429	30253	30099.9	30541.3	29894.2	29906	30092.5

## Sheet: Fig. 2c
Binding energy (eV)														Peak position (eV)
349.829	50000	50000	50000	50000	50000	50000	50000	50000	50000	50000	50000	50000	50000	335.475
349.779	50415.9	49783.7	50197.5	49916.1	50600	48925.1	50303.9	50128.9	49628.4	50832.5	50189.8	50048.9	49529.4	335.451
349.729	49650.7	49868.9	49592.2	50802.3	50781	50108.6	51443.6	48913.9	49692.3	51107.5	49899.5	49716.3	49197.5	335.435
349.679	49551.2	50535.8	50249.6	49769.2	50307.1	49989.3	50092.8	49358.1	50443.7	50666.7	50505.9	50168.1	49090.1	335.341
349.629	49716.7	49244.9	49906.9	49460.1	50099.3	49128.9	50217.7	49569.4	50321.2	50279.5	49368.9	50343.8	48843.1	335.308
349.579	50487.2	49481.3	49868.1	49977.6	50003	48718.6	51086.9	49744.7	50541.9	51047.2	49363	50341.7	49446.4	335.281
349.529	49728.8	49668.7	50087	49053.8	49705.1	49260.2	51237.7	48990.1	49505.7	51047.1	48514.6	50430.2	49209.5	335.259
349.479	50775.7	50295.9	50100.6	48749.6	50864.2	49807.1	49950.7	49486.7	50501.3	50301.3	49247.7	49732.6	49727.9	335.25
349.429	50335.1	49809.7	50038.1	49642.3	50167.6	48836.3	49970.6	49483.9	50863.9	50524	49000.9	49044	49632.6	335.242
349.379	50349.8	50068.8	49303.4	49462.5	49246.4	49089.5	49993.3	48342.4	49960.9	50095.5	48966.6	49528.1	49719	335.241
349.329	50697	50006.5	49953.9	49735.1	49804.3	49502.5	50615.7	48870	49735.7	50217.5	49729.2	49706.1	49680.8	335.308
349.279	49577.3	50120.7	49842.3	48953.9	49753	49261.8	50338.5	48990.9	49606.8	50804.7	49402	50147.3	49066.4	335.314
349.229	49585.6	49718.9	49568.1	49752.9	50521.3	48655.2	49917.3	49395.1	49530.5	50200.7	49054.7	49644.6	49596.6	335.334
349.179	50635.7	48876.4	50186	49459.6	49559.6	48355.5	48914.6	49543	49343.4	51027.1	49334.7	49065.9	48693.3
349.129	50352.3	49502.5	48770.4	49038.2	49676.2	49752.2	49668.9	49785.4	49114	50088.8	49250.9	48452.8	48820.1
349.079	48638.8	48975.6	49596.3	48892.7	49613.9	49725.1	50559.9	49258.7	49461	49890.7	48994.6	49023.6	48860.5
349.029	49995.5	48919.9	50294.4	50092.8	49780.9	48849.5	50240.1	48671.4	49982	50651.7	48046.1	49281.8	48231.6
348.979	49876.3	49494.9	50194.2	48960.1	49621.8	48967	49314.7	48829.7	49374.7	50626.6	49926.7	48609.3	49152.9
348.929	48495.4	49882.9	49666.3	48169.2	49799.1	48049	50208.1	49446.7	49127.9	49965.6	49696.2	50072.9	48529.2
348.879	50073.5	49179.9	50344.3	49584.4	50430	49869	50654.2	49188	49637.3	49874.6	49711.7	49082.1	49942.9
348.829	50055.2	49634.3	50176.2	49732.7	49676.7	49043	50815.8	48781.4	50159.1	50362.4	48970.3	49044.8	49273.9
348.779	50603.2	50069.3	50667.1	49307.9	49400	49900.6	50917.1	49186.9	50172.8	50251.2	49145	49307.9	48772.7
348.729	50640.4	49968.2	50313.5	49155.1	49196	49840	50295.6	48791.7	50369.7	50197	49081	49968.4	49196.2
348.679	50106.6	49420.7	50063.6	50165.4	49395.8	49046.2	50796.8	49312.8	49863.8	49920.4	49167.1	48574.9	48813.7
348.629	49755.8	49723.1	49485	49468.7	49882.8	50372.5	49866.1	49468.5	50514.1	50072.4	49117.5	48863.8	49252.4
348.579	49580.4	48601.8	49774.3	49050.3	49514.5	49808	49935.5	48959	49933.4	50611.6	49076.1	50249.2	49234.7
348.529	49269.9	49616.1	49900	49336.8	49423.4	48820.9	49921.5	49146.6	50162.6	51469.9	48437.5	49402.2	48833.2
348.479	49865	48843.3	50527	49630.4	49212.8	48597.5	51413.2	48432.3	49800.5	50429.1	48704.1	49529.8	48618.8
348.429	49579.8	49222.9	50160.3	49132.3	49680.1	49149.3	50106.9	48736.4	49908.3	50070.2	49025.9	49424	48626.2
348.379	49650.6	49302.3	49600.4	49784.4	49483	49388.1	50448.5	48883.1	49535.3	50230.6	48810.5	49960.7	50203.7
348.329	49317.2	48938.3	50406	50103.1	48999.6	48429.1	50323.3	49567.1	49735.1	50802	48894.1	49986.1	49991.8
348.279	49469.1	49695.7	49023.4	49807.4	49987.8	49196.4	49824.2	48386.5	49318.2	51204.7	48753.7	49119.6	49404.4
348.229	49348.8	49770.1	49392.4	49249.5	49703	49264.2	49907.8	48458.8	49373.1	50916.9	48422.2	49062.2	49161.2
348.179	50142.4	49404.2	49971.3	49212.7	50031.4	50017.3	49850	49139.7	48730.1	50027.7	48702.5	48833.8	49510.8
348.129	49650.5	49601.8	50461.9	48514.1	49267.4	48824.6	49951.5	49295	49232.7	50680.5	49502.3	49444.4	49007.9
348.079	49682.7	49512.7	50526.3	48737.6	48995	48552.5	49388.2	49214.7	49065.4	50582.8	49562.2	49573.1	48764
348.029	49523.7	49402.9	50019.3	48965.3	49103.9	48769.2	49908.9	49112.7	49766.6	50154.2	49039.1	49461.3	49148.1
347.979	49473.4	49136.9	50171.3	48993	49887	48634.8	49233.7	49131.8	49695.6	50029.9	48713.4	49525	48912
347.929	48879.5	49501.7	50421.9	48851.7	49575.9	49600.2	50011.6	49643.6	49465.6	49904.1	49265	49198.2	48902.7
347.879	49767.8	49166.9	49496.8	49894.3	48775.1	49394.9	50872.7	49883.2	49418	50609.8	48798.1	49801.9	49636.8
347.829	50768.4	49475.4	50297.1	49287.1	48875.9	48695.2	50813.3	48755.9	49361.4	50347.8	48439.6	50030.6	49663.2
347.779	49194.3	49643.1	49939.1	49163.5	49520.9	48975.5	50395.6	48538.3	49549	50539.1	49302.3	49207.8	49575.6
347.729	49472.2	48834.1	49468.1	49006.7	49506.2	49348.8	49577.1	49384.6	49614.7	49774.5	49768.5	49183.2	48593.5
347.679	49514.9	49254.5	49395.4	48283	49510.7	49353.2	49838.9	48920	49441.4	49590.7	49875.8	49387.6	48681.3
347.629	50059.8	49013.5	49317.8	48795.1	49168.1	49452.9	49670.7	49022.8	49812.7	49527.2	49101.1	49641.8	48712.3
347.579	50175.4	49586.3	49879.1	48774	48783.8	48467.4	49887.6	49300.3	49308.5	49519.7	49343.8	49454.9	48824.8
347.529	48753.7	49294	49570.4	48765.2	49272.3	48246.3	49801.9	49615.4	49580	50220	49557.6	49839.7	49518.3
347.479	49460.6	49583.4	49692.6	48604.9	48959.3	48633.6	49859.7	49482.7	49718.2	49853.5	49327.7	49675.3	49150.7
347.429	50089.8	50047.5	49806.2	49043	48543.9	48819.7	49933.2	48979.4	49945.2	49793.1	49055.6	49578.2	49252.5
347.379	49985.5	50004.7	49717.1	49172.9	49530.4	48563.7	50593.4	48867.7	49370.2	51012.1	49147.8	49928.6	49762.3
347.329	49254.1	49579.8	49885.4	48671.5	49534.5	49252.3	50902	49104.7	49892.7	50461.9	49664.1	49684.5	49819.7
347.279	49535.1	49162.4	49195.1	49089.8	49911.9	49298.6	50194.5	49145.9	49262.4	50188.8	49987.1	50070.9	49453.1
347.229	50256.5	50295.2	49611.7	49540.4	50553.2	48905.6	49938.5	49734	50674.1	49985.6	49083.4	49463.4	49178.3
347.179	50044.3	49927.9	49388.1	49534.9	50996.5	48223.2	49889	49681.6	49936.9	50448.6	49169.2	49976	49527.7
347.129	50753.4	49447.8	49403.3	48221	49283.2	49009.1	49771.7	49080.7	49511.3	49398	49301.7	49777.3	48830.6
347.079	50231.3	48800.2	50145.5	48783.6	49030	48272.3	50291	49301.4	49830.6	49938	49466.6	48990.4	48360.3
347.029	49931.1	48834.8	50014.1	48013.3	48724.8	48508.3	49293	49109.5	49947.4	49236.2	49197.5	49479.1	48924.4
346.979	49861.1	48879.4	49918.6	49406.4	49286.5	48963.1	49224.9	49121.9	48919.2	49439.6	49855.3	50283.1	49282.4
346.929	49924.5	49784.9	50104.6	49044.3	49590.9	50212.9	49993.3	49661.6	49645	50080.7	49938.5	50051.6	48512
346.879	49269.4	49794.2	49391	49325.6	48997.3	50259.5	49375.4	49791.2	50588.6	50039.9	49510.8	49543.6	49758.5
346.829	49812.2	49653.1	49140.3	49133	48768.4	49314.9	49773.4	49115.6	49696.5	50476.5	49772.9	49928.6	50052.3
346.779	50738.6	49265.2	49109.4	48651.9	49278.9	49048.9	50634.1	49614.6	50402	50273.8	49797.9	49458.2	49714.7
346.729	50070.3	49407.6	49591.9	48251.3	49166.9	49031.4	50259.9	49562.6	49695.4	50334.7	49816.5	50331.6	48959.2
346.679	50284.8	49428.1	49817.7	49615.2	49096.1	49144.9	50051.7	49635.5	48970.8	50689.3	49575.6	50115.1	48807.7
346.629	49912.9	48829.5	49019.1	49198.3	49521.5	49001.4	50031.3	48559.5	49356.8	49782.3	49323.2	49524.7	48227.5
346.579	50086.5	49798.3	49953.2	50122.4	49565.8	48166.6	51032.6	49405.1	49380.6	50074.7	49408.2	50817.8	49150.2
346.529	50331.5	49423.1	49809.3	49914.2	49908.9	47610.1	49930.5	49149.6	49566.2	49931.4	49441	50386.1	48353.8
346.479	49712.7	49131.5	49724.8	49476.1	49061.5	48148.5	50576.9	49084.9	48939.4	50090.8	49282.7	49296.9	49449.6
346.429	50140.4	50252.5	49533.7	49445.2	49604.8	48410.9	50290.1	48908.1	48454.2	50113.8	49508.2	50300.2	48884.8
346.379	50013.1	49284.7	49430.2	48866.7	49222.5	49202.5	49409.9	48436.7	48899.7	49715.7	50095	49351.2	49340.7
346.329	50448.6	49388.3	49552.8	48768.8	50231.5	49197.1	49566.3	49094.2	49105.3	49876.9	49481.2	47982.5	49064
346.279	49954.4	49899.4	50667.3	48826	49286.1	49247.7	50094.7	49697.5	49167.2	49946	48763.3	49052.3	47864.6
346.229	49278.4	48826.4	49902	48911.5	50059.4	49104.3	50732.3	49087.4	49876.3	49020.9	49409.1	49668.4	48578
346.179	49337.3	49166.1	49878.6	48938.4	49154	49163.2	49633.2	48688	49302.6	49796.4	48862.4	49663.2	48684.9
346.129	49999.8	48934.7	48918.4	48165.9	47723.6	48514.6	49222.8	48880.9	49006.1	50532.7	49616.4	49363.6	48842.7
346.079	50044.8	49028.9	48547.8	50021.2	48335.5	50010.6	49910.2	48649.1	48684.3	49798.5	49058.4	49048.1	49732.2
346.029	49296.6	48955	49946.5	49757.4	48393.9	48588.6	49936.1	48712.5	48980.1	49769.5	49305.5	48688.7	48425.1
345.979	49378.6	49815.1	50245.8	48827.1	49257.9	48543.2	49248.9	48928.8	50263.6	49845.7	48316	49053.3	48180.9
345.929	49387.2	49240.1	49216	48423	49425.5	48449.9	49426.8	49051.9	48719.9	49908.8	49777.1	48863.3	48593
345.879	49630.9	49162.9	49609.4	48753.6	49696.1	47725.3	50096	48121.5	48161.6	50527.7	48730.9	49893.9	49210
345.829	49370.3	48744.9	49712.3	48837.3	48867	47993.9	49490.9	48274.6	48788.3	50499.5	49086.9	49540.8	48276.9
345.779	49941.1	48851.1	50375.9	49303.6	49223.8	48288.6	49152.8	48567	49115.5	51186	49454.2	49609	48684.9
345.729	50156.7	49250.3	49656.6	49688.7	49680.9	49125.5	49263.8	48325.5	48904	50025.5	48709.1	49754.5	48209.2
345.679	50158.6	49145.1	49877.6	48483.3	49609.1	48306.8	50209.3	47780.7	49166.4	49724.2	49212.9	49618.9	48926.6
345.629	50251.4	49431.9	49259.6	49238.1	49599.7	48203.6	49425.5	48514.4	49332.6	49651.7	48358.3	49159	48396.7
345.579	49248.5	49226.4	48640	49246.6	49157	49587.4	50181.9	49158.4	49648.4	49943.3	48613.2	48913.6	47649
345.529	49716.5	49413.6	49298.3	49245.7	49411.6	48360.3	50791.7	49124.2	49119.4	50039.8	48887.1	49513.5	48389.7
345.479	50262.2	49416.4	49662.8	49244.4	48989.7	47617.2	50418.6	47960.4	49041.9	49477.4	48304.8	49390.3	48503.8
345.429	49418.5	49657.1	49527.5	48774	49147.5	48419.3	49657.1	48735.5	49279.2	50193.4	49374.7	49776.1	47741.2
345.379	48887.4	49827.3	49934.2	49343.3	49498.9	48573.2	50308.7	49035.2	48937.4	49509.8	49000.6	48909.7	47847
345.329	49857.5	49272.8	50237	49236.6	49554.7	48050.8	49201.3	48583.5	49946.7	49565	48524.9	48694.4	47413.2
345.279	50124.2	49329	50837.5	48834.4	49134.9	47504.1	49629.5	48574.4	48669.1	49618.7	47044.1	47835	48420.8
345.229	50293	50364.2	49699.8	49548	49646.1	48695.5	49596.8	48844.9	49285.2	49873.5	48327.2	47963.5	47373.9
345.179	49130.7	49882.4	49799.3	49215.6	48881	48411.8	50485	48627.7	49186.6	49642.6	47833	48739.4	47721.5
345.129	49860.9	49443.7	50296.2	48129	49540.8	48773.4	50223.6	48638.9	49290.6	49945.8	47638.2	49267.3	47721.8
345.079	49511.2	49705	49899	49129.2	48846.6	48775.4	50139	48325.7	48870.8	50041.4	49393.9	49063.1	47940.9
345.029	49625.9	49122.6	49783.1	49358.2	49850.8	48260.2	49651.1	48362.1	48655.4	49684.3	49612.1	48488	47819.6
344.979	49473.7	49052	50905.7	49360.8	49877.1	48568.5	49318.4	48554.5	49664.1	49688.2	48541.3	48566.6	47428.2
344.929	49297.8	49590.4	51287.4	49204.2	48898.5	48800.3	49353.6	48995.5	49594.9	49342.1	48290.3	48357.5	47796.3
344.879	49377.2	49659.2	49941.2	49060.3	49739.2	48335.7	48953.7	49305.9	49577.1	49580	49223.8	48336.7	48356.6
344.829	49521.8	49592.1	50458.7	49987	49177.7	48553.3	49730.7	48530.6	49279.1	50447.5	48882.9	48749.6	48246.3
344.779	50163.2	49400.8	49845.5	49510.4	48975.3	47794.6	48944.1	48574.2	49216.2	49238.4	49167.6	48618.8	48850.9
344.729	50842.4	49246.3	49734.9	48561.1	48829.8	48321.6	48842.7	48426.2	49032.3	50302.7	48909.8	48541.7	48317.6
344.679	50593.9	49882.3	50329.6	48589.7	48982.1	48158.3	49742.5	48770.2	49647.4	49879.5	49145.6	48662.5	48133.2
344.629	49787.6	49800.8	50856.2	49316.2	49409	48753.1	49803.3	48909.8	49416.8	49518.6	49061.9	48116.5	49113.6
344.579	50693.6	48717.3	50309.3	48989.3	49946.7	49083.7	50017.3	48908.6	48694.6	49510.3	48679.2	49197.3	48618.6
344.529	50678.2	49051.7	50297.9	48487.9	49757.6	48740.8	49883.9	48180.6	50002	49062.9	48846.2	49177.7	49073.6
344.479	50435	50756.5	50813.9	49679	49694.8	48178.1	50284.1	48028.4	50512.5	49360.3	49149.3	49825.8	49109.6
344.429	50207	51140.8	51396.6	49505.4	50065.6	47564.8	49922.2	48405.1	50175.3	49785.7	48790.3	49816.7	48954.2
344.379	50825	51069.9	51272.2	49960.6	49772	48791.3	49715.7	48478.8	50074.5	49386.5	49462.5	49886.5	48772.4
344.329	51394.7	50908.6	51013.5	49554.3	50257.4	48252.8	49689.7	49393.6	49247.2	50388.1	48968.4	49189.5	48690.1
344.279	51269.8	50585.5	51562.1	50162	49638.9	49224.8	50527	49520.8	49997.4	50006.7	49005.3	49779.9	49530.9
344.229	51214.5	50582.6	50513.9	49839.1	50047.6	49347.2	49413.1	49643.1	49503.5	49807.1	49780.9	49650.3	49402.7
344.179	51356.1	50421.6	50786.8	50085	50653.5	49015.6	49698.8	49744.7	49364.4	50473.9	49901.3	49765.9	50007.2
344.129	52030.3	50130.4	51981.5	50648.1	49691.6	48542.1	49890.7	49576.1	49406.4	50863.3	49381.8	49515.7	49096.1
344.079	51611.2	51152.7	51734.8	50297.6	49560.4	50008	50125.7	49100.9	50604.4	49792.4	49983.1	49328.6	49118.3
344.029	52291.7	50928.8	50252.2	50486.7	50362.5	49489.3	50611.6	49930.5	49791.4	50673.2	50360.3	49981.3	49762.6
343.979	51338.9	50739.2	51685.1	50160.3	50010.7	49862.9	50745.2	49515	50605.7	50959.3	49936.2	49193.1	49855.1
343.929	52360.1	50740.6	51923	51126	49677.9	49365.2	49838.7	49583.5	50330.6	51561.8	49124.6	50481.5	49151.3
343.879	51006.8	51149.5	52380.1	51525.2	50658.5	49807.1	50137.6	49372.5	50873.9	50578.2	50232.9	50438	49240.7
343.829	51237	50880.1	52995.8	51487.1	50647.6	49413.3	50510.2	49842.8	50076.8	51143.9	49205.7	50526.4	49250.8
343.779	52886.9	51542.2	52398.6	50452.7	51091.8	49576.8	50905.3	50015.4	50829.6	50827.4	49482.3	50810.3	49891.7
343.729	51746.3	51461.1	52703.3	51453.6	51435.8	49852.6	50308.3	49781	50627.4	51247.3	50975.6	51220.8	50783.2
343.679	52195.1	52665.6	52171.8	51937.2	50150.7	50683.5	50464.8	50932.4	49341.5	51171.6	50530.6	51309.6	50580.5
343.629	51710.3	52581.2	52754.4	52108.8	50875.7	50803.6	51268.3	50205.9	49865.5	51693.2	50216.1	50787.3	49919
343.579	52346.1	51961.9	52406.3	51360.9	51296	50412.9	50516.2	50293.6	51049	51519.2	50082.6	50869.7	50500.5
343.529	52310.6	52466.5	52704.4	52014.5	52910.9	50140.4	50972.9	49968.3	51088	51365.1	50913.1	50962.8	50627.5
343.479	52537	52881	52026.1	52374.5	52527.9	50061.3	50889.2	50022.3	50611.9	52453.2	50049.1	50249.5	50726
343.429	53473.4	52694.9	53816.1	53146.8	52586.5	50895.1	51267.9	49777.8	50944	52573	51146.2	50223.3	51115.4
343.379	53951.3	52822.7	53833.5	52917	52633.8	50265.4	51296.7	50817.2	50950.6	52059.2	51959.8	51021.2	51332
343.329	54372.2	52521.3	53564.1	52444	52568	50183.2	51749.1	49576.9	51278.7	51580.6	51470.5	51573.5	51597.3
343.279	54151.1	52654.1	54072.4	52965.3	51650.5	50261.3	52372.5	50030.5	51695.1	51881.7	51072.8	51262.2	51098.5
343.229	54075.5	54102.9	54590.7	53946.6	52502.6	50750.5	52535	50947	51260.6	51760.8	51207	50691	50921.9
343.179	54761.9	53585.8	54674.6	52994.6	53042.4	50219.3	51917.6	50244.8	51398.9	52153.2	51585.9	50498.6	50840.8
343.129	54613.6	53495.7	54976.7	53344.2	52740.4	50601.3	53425.8	50994.9	51424.5	52375.2	50920.3	51613.7	51171.1
343.079	55210.2	54159.5	54512.1	54155.1	54367.1	50580.3	52562.3	51056.3	52852.3	53335.9	51561.9	51923.8	50953.9
343.029	56141.3	53849.9	54033.4	53546.4	54394.4	50550.7	52270.9	50587.3	52318.9	52795.4	51038.4	51709.5	51599
342.979	56736.5	53902.3	55361.3	53515.5	54110.1	51398.7	52399.7	51707.4	52751.8	52692.3	51332	52835.6	51582.2
342.929	55652.3	55138.7	55379.8	54084	54543.4	51226.2	51432.9	51371.3	52197.9	52831.6	52872	52582.9	51667.3
342.879	55584.2	56399.3	55961.2	55155.8	52659.1	51456.8	52255.4	51424.8	51994.7	53068.6	52242	52473.3	52605.3
342.829	55809.6	55409.4	55093.2	54691.4	53785.7	52597.6	53734.5	51561.8	53263	54294	52391	52545.6	52285.8
342.779	56571.6	55804.9	55443.7	54929.3	53914.1	51743.8	54369.2	51564.8	52774.7	54244.8	51871	53772.9	52713
342.729	57057.6	55871.1	56621.1	54850.3	54323.7	52337.2	53809	51356.5	53267.3	53968.9	53037.6	53405.3	52853.9
342.679	57450.1	55926.8	56144.8	54354.6	55590.4	53021.9	53598.8	52309.3	52931.4	54135.2	53199.7	52577.2	53054.6
342.629	57312.9	56285.1	57011.9	54988.4	55578.3	53542.8	53465.9	52719.5	52643.1	54406.3	53376.9	53459.9	53344.9
342.579	57672.2	57236.4	57250	55120.5	55036.3	53698.5	53211.4	53701.6	53200.6	54502.9	53810.4	53844	53927.8
342.529	58546.4	58176.2	55922.8	56674.9	55244.7	53791.2	53275.3	53123.5	54238.8	54840.4	54150.5	53755.7	53491.4
342.479	58576.7	57448.6	57211.6	56294	55788.6	54602.4	54230	53497.1	53637.4	54568.7	54175.6	54100.6	53564.6
342.429	57837	57506.4	58045.4	56192.2	56695.2	53632.5	55054.8	54126	54329	53948.2	54801	54723.5	54939.6
342.379	58286.9	57595.8	58514.1	57056	57308.5	54015.4	55247.7	53845.8	53948	54720.5	54976.6	54570.4	54620.5
342.329	58409.3	58315.4	58231.8	56969.9	57380.3	53820.3	55924.3	53175.3	54364.8	54922	54190	55390.6	54968.8
342.279	58675.5	57158.6	58599.3	56980.3	57917.8	54974.2	56117.6	53866.7	55257.5	55810.1	55526.7	56082.2	54590.9
342.229	59826.5	58264.4	58412.8	57354.4	56861.3	54757.6	55731.6	54847.7	55869.1	56802	55025.1	55947.7	55893.6
342.179	60470.1	59411.3	58750.2	59098.9	57864.4	55211.5	56071.8	55279.6	55806.7	57528.8	55672.1	56767.1	56542.2
342.129	60669.9	60440.4	60325.7	59422.5	59254.9	55636.3	57035.7	55361.9	56088.6	57317.8	57229.1	57472.7	56933.9
342.079	60815	60263.6	60895.1	59895.3	59563.6	56476.5	56954.5	55592.4	56718.4	58339.9	58244.9	57398.7	57096
342.029	62581.9	60056.9	61444.7	59398.9	59814.6	56218.7	58462.1	56302.3	58047.1	59056.7	57228.9	58522	57835.5
341.979	61762.7	60156.3	61779.3	60048.7	58815.5	57201.5	58549.4	57284.2	57545.4	59177.3	58312.3	58773.4	58597
341.929	62686.2	61806.2	61963.4	61052.2	59685.4	58003.9	59434.6	58820.4	58483.4	60050.9	58987.5	60892.2	59861.5
341.879	63385	62178	62329.5	60434.5	60530	58644.3	59215.4	58524.4	59716.4	61225.8	60347.4	60227	60351
341.829	64634.3	62117	63680.4	60888.2	60590.5	59936	60986.3	60381	60470.7	60939.2	61179.7	61733.8	61375.6
341.779	66199.8	64200.4	64845.7	61289.5	62241.3	60777.9	61341.5	61934.7	61780.4	62784.2	62160.9	62915.8	63365.7
341.729	66939.3	65011	66449.3	63139.2	63220.9	60676.2	61603.6	61790.8	62898.4	63568.6	63215.1	63948.1	64179.4
341.679	67693.1	66021.6	66548.8	63109.5	64538	60442.9	63033	62404.1	62177.7	64829.2	64678	65442.4	65168.3
341.629	66936.8	65959.3	66873	64025.1	65348.4	62735.2	64953.7	62979.4	64177.8	65379.7	64524.8	66969	67217.4
341.579	67869.7	67350.8	68006.3	65688.8	65994.4	64135.5	65444.3	64326.7	65051.7	68067.3	66525.4	67763.7	68403.9
341.529	68502.7	67849.6	68913.3	65884.7	65855	65387.3	66762.3	65318.5	65007.2	68168.5	67273.4	68711.6	70036.8
341.479	71202.5	69293.1	71790.4	66168.1	66856.6	66687.9	66909.3	65936.7	67017.3	69112.2	68946.4	69521.4	70702.4
341.429	71727.9	69862.2	70920.3	68936.2	68660.6	67096.8	68310.1	67494.9	69579.9	70314.1	70162.8	71058.6	71895.2
341.379	73233.8	70232.4	71848.9	69764.2	70319.8	68255.2	69158.8	70122.4	69578.9	72349.5	71267.4	72705.2	72904
341.329	73726.8	70404.2	72022.2	70043.9	71103.3	70105.8	71144.6	70995.9	71032	73875.5	72543.3	74407.9	75378.6
341.279	75310.5	72099.3	73239.5	70340.6	72118.9	70587.1	72449.3	72292.7	72943.2	75173.1	75164.7	74380	76314.6
341.229	75183.9	73592.3	74991.3	71801.6	73173.6	72107.6	73657.8	74303.1	74313.6	75120.6	75571.7	77095.1	77453.1
341.179	76226.4	73866.8	74577.7	71893.8	73935.6	72812.3	76157.6	73294.1	76004.8	77154.3	76533.9	79923.1	79077.3
341.129	76385.9	76071.3	76737.9	73172.6	75253.3	74604.1	77276.7	75475.1	76471.2	78021	78706.5	80427.3	79477
341.079	76696.4	75414.5	76722.1	73697.6	76407.5	75465	77747.6	77731.9	76520.2	80342.5	80284.7	80068.2	80951.3
341.029	78022.7	76909.5	78026.1	74898.9	77315.2	76521.8	78644.5	77515.4	78766.5	81773	80910.6	81534.2	81729.9
340.979	78370.3	77299.4	76881.6	76034.8	77542.3	78707.8	80470.2	78174	80335.7	82439	81601	83041.1	83627.4
340.929	78953	79124.9	77736.2	76917.3	79705.7	79389.7	80211.9	80380.9	81000.6	82919.3	81736	84306.1	84877.6
340.879	78337.3	78416.8	77909.5	76486.9	79162.7	79722.5	80220	80580.5	82255.6	84037.3	82817.6	85402.3	84969.5
340.829	79606.2	76794.1	78388.9	76520.8	79902.4	80963.8	82629.2	81378.8	83244.2	85010.8	84829.8	87213.8	86906.9
340.779	79041.7	77253.6	78059	77624.6	81243.5	80656.4	82833.9	83140.8	82675.2	85485.1	85330.5	86294.6	87065.5
340.729	79703	78387.4	78111.4	78269.6	79968.3	81927.6	82855.5	82997.8	83343.2	85010.9	86307.2	86306	87052.8
340.679	78547.8	78976.8	79293.3	77550.1	81341.8	82949.3	83210.4	83262.2	83883.8	86871.7	85102.2	86231.8	86490.1
340.629	77479	78872.3	78782.5	77226.2	81016.8	81296.2	83434.5	83767.3	83415.6	87969.3	84289.5	86362.7	85575.5
340.579	78164.1	78158.2	78894.9	78716.9	81096.2	81771.1	82947.6	83955.7	83657	87572.1	85653.1	86150.7	85944.8
340.529	77734.3	78653.3	77150.9	77658.9	80325.2	82823.1	84313.5	83732.2	84222.9	87539.8	86355.6	85805.1	86268
340.479	76428.9	77454.8	77799.2	78390.9	79728.5	83076.5	84048.1	83297.6	84481	85489.7	85270.5	85883.1	84572.7
340.429	77017.3	76901	77391.2	77212.6	79737.4	81751.5	83857.9	83417.7	83273.7	84605.2	84482.1	84332.7	83944.6
340.379	75698.4	75250	76152.3	77333	79512.1	81311.1	82100.6	83185.8	81345.4	84065.9	84510.8	84712.5	82975.5
340.329	73823	75205.3	75417	76590.6	78933.4	81221	81735.4	81926.3	81211.7	83603.4	83078.8	83126	82356.6
340.279	73427.4	73058.1	73475.2	75316.8	80009.1	80551.7	81931.1	79710.3	82246	82674.8	82853.4	82807.4	80452.6
340.229	72207.5	72924.6	73901.4	76282	79176.9	79087	81182	78993.8	80781.2	81038.8	81845.3	79992.2	78427.1
340.179	70552.1	72476.7	72413.4	75699.8	75970.8	78214.9	79347.2	78084.9	78225.8	80978	81159.7	79820.7	78863.2
340.129	69552.7	70070.8	72137	73747.7	74199.1	76239.8	79056.4	78880.8	78607.7	80731.2	79219.3	78146.7	77062.1
340.079	68213.6	69660.4	68868.4	72786.9	74514.3	75484.3	78461.1	77068.6	76898.6	78174.9	77715.4	76767.9	75345.7
340.029	67434.1	68539.5	67947.8	70804.4	72526.1	74018.2	76338.7	75123.5	76465.5	76207.1	76600	75069.9	73816.1
339.979	66406.2	68582.3	68586.7	70443.6	72027.4	73686.9	75461.7	74983.1	74906.4	74677.9	75159.3	73975.4	72931.3
339.929	65008.6	68121	66741.8	69627.1	71547	73521.1	73811.7	73642.5	73595.3	74295.8	74073.6	72431.1	72292.2
339.879	63604.9	65708.4	65666.5	69110.9	69390.8	71760.7	72371.6	72126.7	72096.2	72922.5	72700.1	70546.9	70725.9
339.829	63661.3	63807.1	65466.5	67100	68700.3	70286.7	71979.7	71821.9	69475.9	71535.6	71167	69491	67621.6
339.779	62245.9	64285.7	63699	66241.9	66136.1	68786.9	69724.9	69596	68948.4	70502.7	70404.3	67367.7	67169.4
339.729	61651.2	62719.7	62563.7	64485.3	65782.6	68127.6	69221.6	66996	68030.4	67899.1	69018.2	64948.5	65875
339.679	60507.6	61821.3	62587.7	63739.3	64755.2	66253.1	67864.1	66505.6	66356.2	65603.2	66838.4	65292.6	65529.9
339.629	58130.5	60870.9	61325.1	63572.9	64183.9	64518.7	66442.5	65162.4	65206.8	65667.4	64824.6	64949.9	64163.5
339.579	58830.2	60258.3	60749.4	61885.1	63476.3	64760	65326.7	65007.5	64216.8	64375.1	63857.4	63606.3	61716.3
339.529	57839.3	60208.5	59614.2	59885	61504.4	62345.2	63825.5	63197.8	62238.6	63048.8	63760.7	62029.9	60671
339.479	57143.8	58563.1	57491.2	60168.7	60187.4	60767.7	63123.9	61636.7	61761.9	62905.1	60981.7	59989.5	58494.6
339.429	56842.9	56626.3	56599.8	59598.2	59436.8	60560.6	61333.5	59702.6	61321.4	61654.2	59686.9	59055.5	58343.3
339.379	56346.5	56726.9	56493.1	58538.9	58702.2	58579.4	59505.4	58680	59414	59660	58580.1	56874.8	57454.6
339.329	55797.3	55870.4	55669.7	57244.7	57989.9	57820.6	59468.9	57974.6	58856	59301.6	58344.2	56614.5	55487.1
339.279	54101.6	55987	55342.3	56848	57346.2	56475.3	58058.7	57113.5	57365.6	58152.6	56667.7	56049.9	54522
339.229	53653.8	54214	55035.6	56132.7	56403.9	55511.8	57330.6	55913.5	56570.3	56946	56255.9	55597.8	54764.7
339.179	52988.3	53933.5	54111.1	55345.7	55626.6	54930.4	56535	54867.2	55440.2	56220.5	55216	55081.4	54184.5
339.129	52171.4	53399.7	53067	55103	55205.9	53193.2	55949.9	55357.5	54487.5	55291.4	54797.1	53636.8	52952.8
339.079	52651.7	53135.4	53338.8	53808.6	54404.4	52852.1	55679.3	54782.8	54448.8	54859.1	55199.5	53223.1	52878
339.029	51779.4	52001	53403	53415.7	54083.9	53287.8	53805.9	52992.9	53500.4	53912.2	52435	53260	51702.1
338.979	51794.8	51353.2	52458.4	52154	52822.5	52206.8	53954.5	52574.2	53390.6	53256.4	52444.7	51942.7	52287.4
338.929	51410.2	51412	51866.6	52971.3	52577.3	52045.2	53341.8	52121.6	52619.3	52744.7	52039.1	52087.6	51856.8
338.879	52159.7	51403.6	51475.7	52426.3	52485.6	51943	52852	52085.3	51593.6	52857.2	51395.6	51214.2	50862.8
338.829	52697.4	50843.2	51368.7	51853.4	52539	50114.1	53017.5	51239.2	51402.4	52691.7	51215.2	51425.6	50118.4
338.779	51231.5	51920.9	51364.2	51758.8	52304	50116.6	51822.2	50426.2	51065	52085.6	50096.1	50133.6	49863.4
338.729	51414.2	50871.3	51155.9	51168.1	51403.8	50427.3	51041.2	50229.3	50575	51649.4	49393.2	49713.8	49186.6
338.679	52176.8	50651.1	50511.1	51721	50584	50475.2	51061.9	49948.8	49762.6	49663.9	49939.7	48935.7	49996.4
338.629	51459.3	50849	51424	50936.4	49995.6	50337.7	50808	50233.4	49602.4	50605.8	48682.4	49730.2	49702.9
338.579	50928.7	51096.6	50968.3	50125.5	50122	49228.5	50679.2	49476	50106.1	51495.1	49298.1	49821.4	49477.3
338.529	50759.2	51240.1	50925.5	50665.7	50528.1	48643.2	49472	48939.1	50079	51036.5	49281	49382.4	48951.2
338.479	51445.5	50396.2	51527.8	51032.4	51033.6	49094.7	50181.4	48729	49628.2	49554.4	48320.2	49022.6	49287.2
338.429	51330.1	50782.6	52180.6	50301.7	50626.1	48995.3	50269.7	48765.6	49712.1	49768.7	49002.5	48958.3	48535.1
338.379	51667.6	50584.3	52008.7	49133.3	50939.6	49070.7	49870.1	48613.5	49063.7	49587	49353.4	49488.3	48933.7
338.329	51626.3	50415.6	52010.4	50592.1	50896.8	48552.1	49042.8	47906.5	48508.5	50609.2	48684.3	49250.9	48448.9
338.279	52797.5	51054.1	51728.6	51000.1	50969.8	48832.2	49827.7	48367	48910.2	49689.7	49587.5	48837.4	49118
338.229	52805.7	52318.3	51885.4	50717.1	50953.1	48897.5	49629.7	48996.8	49007.8	50046.8	49637.3	50079.1	48127.3
338.179	52893.5	51523	51906.2	50678.1	50687.2	48704.9	49495.3	49482.3	48424.4	50199.7	49446.2	49933.6	48125.7
338.129	52833.4	50811	52155.2	51988.4	51248.3	48560	49868.5	49043.5	48820.2	50617.5	49217.6	49403	48696
338.079	52834.9	52003.7	53002.1	52189.2	50852	48810.4	50937.1	48713.5	49257.5	50708.8	48926.4	49194.4	50096.6
338.029	53641.9	51631.8	52980.1	52465.3	51476.5	48462.5	50824.2	49133.6	48673.5	50164.7	49344.7	48658.7	49674.6
337.979	54283.9	52857.4	52479.9	51504.6	52535.2	48973.2	49884.2	48933.7	49492.3	50229.5	49714.6	50149.1	48824.8
337.929	54226	53342.7	53046	52652.7	52080.2	49372.7	50282.4	49235.2	49513.7	49734.1	49464.9	49259.2	49478
337.879	55151.8	53386	53467.7	52642.9	52090.7	49560.5	50146.3	49912	49576.4	50213.3	49715.9	49586.6	49833.4
337.829	54608.9	53274.2	53334.5	52880.8	53275.8	49215.7	50330.6	49745.4	49790	50179.9	50398.8	49986.9	49369.6
337.779	54813.4	52818.5	54996.4	53269	52134.5	50088.6	50298.8	50113.8	50219.6	49900.5	49114.9	49263.6	50284.4
337.729	55785.4	54278.5	53533.1	53845.1	52651.9	49960	49912.4	49926	50282.4	50868.8	50013.9	50022.6	49671.6
337.679	55653.8	54862.3	54702.7	53031.4	53447.9	49764.3	50738.8	49988.5	48965.4	51401.4	50082.9	50038.5	50093.4
337.629	55522.3	55157.6	55613.2	53938.4	52864.7	50730.5	50849.5	49877.4	49961.2	51705.2	51034.9	50259.5	50225.5
337.579	57141.7	54601.6	55737	54582.1	53636.5	50502.4	51526.1	49868.8	50791.6	51479.4	50949.2	50761.3	50693.2
337.529	56609.5	55454.6	56307.3	55375	54080.4	50800.8	51445.4	50601.6	51158.1	51751.6	50732.5	51149.8	50639.9
337.479	57451.1	55380.6	57114.7	53822	55700.4	51330.3	51962.1	51054.4	51321.1	52286.2	51624.4	50890.9	51275.9
337.429	57492.1	56063.1	57883.8	54609.1	55382.6	51690	52094.2	51031.6	52259.3	51776.4	52128.5	51449.9	51583.8
337.379	57824.3	56702.7	57735.6	55736.3	55407.1	52175.6	52878.1	50702.4	52247.4	52836.7	51959.1	51835	51841.5
337.329	58492.6	56339.8	57364.1	56487.3	54908.9	53185.4	53507.1	52053.7	52886.5	53186.2	52759.4	53124.7	52792
337.279	59328.8	57035.6	57294.1	57101.2	55133.1	52886.8	52799	52810	52836.2	52835	52494.2	53722.1	52852.3
337.229	59649.1	57924.4	59325.1	56392.1	56591.3	53407.2	53306.5	53405.4	54173.6	53260.8	53496.2	53905.9	53241.2
337.179	60113.1	57980.5	59641.9	57621.5	57002.4	52330.1	53900.6	52833.9	53846.3	53309	54702.4	53405.7	53155.2
337.129	60945.8	59013.7	59633.3	58349.4	57211.1	53222.3	54393	53680.5	54583.3	53642.8	54152.3	53054.7	53968.9
337.079	61871.7	59525.8	60973.5	57459.2	58309.9	54586.1	55464.7	53899	54061.9	55669	54741	54582.8	54452.8
337.029	61936.5	60547	61218.4	58313.2	58392.7	54255.4	55942.1	55104.2	54856.4	55482	55516	56098.1	54374.6
336.979	61975.6	60888.3	60823.7	58648.9	59348.6	55909.9	55711.1	55072	55283.1	55863.6	55694.9	56189.8	55603.1
336.929	63475.8	61217.6	61905.2	59693.5	59809.8	56420.4	56462.6	56053	56449.2	57434.4	57095.8	56766.1	56152.5
336.879	63975.3	62082.6	62700.2	60570.6	60472.4	55885.1	56808.6	55418	56438.8	57831.7	57338.4	58682.9	57281.4
336.829	65224.9	62384.9	62519.8	61293.6	61308.5	56720	57529.8	56057.1	57800.9	58740.9	58382.3	59554.3	58545.3
336.779	66234.9	63209.7	63777.3	62606	62689	58203.3	58605.5	57495.8	58781.3	59466.6	58750.3	60132.8	59658.6
336.729	67332.6	64706.5	64776.4	63162.1	63553.5	58275.1	58854.6	58683.8	59272.4	59922.4	61007.6	60280	61042.2
336.679	67257.9	65795.3	66278.1	63811.5	63750.6	59561.8	59736.4	59110	60310.8	61840.1	61447.3	61109.9	62655.9
336.629	68140.7	65881.1	66925.6	64569.3	64377.4	60840.7	61364.7	61151.5	61614.6	63260.9	62162	63096.4	63568.8
336.579	70289.7	68307.4	67000.6	64437.2	66222.5	63350.1	62144.5	62252.8	62090.3	64103.5	63012.6	64783.8	65188.7
336.529	70653.5	67864.6	68941.5	65919	68082.8	64251.2	64124.9	62684.9	63502	65818.7	65359.7	66629.6	67926.8
336.479	71521.6	69213.1	70106.4	68289.5	68250.7	65294.9	65344.9	64189.6	65211.9	66636.2	68786.7	67827.7	67962.2
336.429	73414.9	70382.9	72047.1	69023.1	69369.6	66944.5	67225.8	66468.3	66152.8	69455.9	68412.9	70122.5	69879
336.379	74950.8	71637.4	74094.4	71119.9	70835.9	69055.4	68790.4	67894.3	68389.5	70187.8	71297.3	71803.4	73204.1
336.329	75793.8	73664	74511.2	71949.9	73066	70289.8	70402.9	69774.8	70941.7	71188.6	72532.2	74194.7	74516.7
336.279	76978.4	74674.2	76482.3	72953.2	73271	72313.1	71321	70805.5	72144.6	74509	75092.8	76184.5	77024.4
336.229	78035.1	77305.2	78152.4	75386.1	76506.4	73821.8	72817.8	73205.7	74418.6	75369.3	76387.4	78492	78690.4
336.179	80784.8	77746	79287.6	75877.8	78123.8	74926.3	76252.7	75163.8	74716.2	78466.1	78836.1	80337.9	81898.2
336.129	81709	79027.6	80299.2	77129	78654.2	77070.6	79388.6	76762.6	79426.7	80271.8	80754.9	82835.3	83300.9
336.079	83625.4	80588.6	82106.2	79632.7	81938.2	80539.3	81621.6	79310.8	81585.1	83129.7	83321	85210.9	86499.6
336.029	84508.5	82951.7	83642.5	80571.5	83089.4	82989.8	81256.2	81052.4	83626.6	84960.1	85728.5	87273.2	88140.8
335.979	85813.8	84522.2	83885.3	82029.9	84084.7	82884.4	84174.1	82366.1	85533.8	86648.7	87387.5	89864.8	91045.7
335.929	88058.3	84951.5	85993.5	84232	85593.8	85351.6	85294	84875.4	88165.2	88862.4	88990.3	92025.9	92322.8
335.879	87256.3	86128.1	87320.2	86059.5	86051.5	88807.9	87963.6	87109.8	90404.8	89739.2	93047.3	93608.3	93104.1
335.829	87985.9	87100.5	89034.6	87776.1	88529	89082.3	89614.6	89262.1	90523.9	92073.3	94891.3	96086.9	96500.8
335.779	91363	87391	89597.8	88553	90729.2	90448.9	91481.8	91295.9	91112.8	94496.9	96032.1	97337.5	99616.3
335.729	91668.5	89860.7	89634	88938.8	91802.3	91812.3	93181.7	94241.8	92729.1	95674.8	96973.5	99217.1	98290.8
335.679	91964.9	92040.8	92443.5	89445.4	93649.8	93815.2	94960.8	94700.5	95979.7	99212.7	99662	102464	103229
335.629	92158.2	89057.6	92418.4	90477.8	93019.1	95232.5	96641.9	95535.2	96096.2	101661	102557	103715	103094
335.579	92200.3	91409.5	93133.6	92865.6	95187.9	96838.6	98722.7	98117.6	99131.2	101446	102797	104220	104077
335.529	93038.7	93625.2	94808.2	93615.2	95493.8	97426.7	101218	99757	99738.3	102885	102882	104013	105860
335.479	93872.8	93666.6	95458.8	93055.8	95895.9	97672.6	102451	100599	100252	102299	104014	105707	106521
335.429	93193.8	94194.2	93015.8	93480.8	97535.7	99977.5	101216	101151	101338	105006	106305	104656	104996
335.379	92306.2	91718.8	94418.9	93873.4	97902.9	99579.3	101706	102351	102442	104578	105153	105728	104323
335.329	92861.7	90856.7	95154.3	95875.3	97365	99481.3	102065	102076	103702	105356	105298	105220	104138
335.279	91372.5	91821.4	93327.9	95184.9	97987.4	101052	101977	102816	102877	106439	104394	105220	105118
335.229	91070.6	92132.3	92510.9	94286.8	96264.6	99153.2	101318	102195	103512	105874	105113	105380	105555
335.179	89800.3	91196.8	92801.6	93784.9	96913.3	98393.3	101955	102158	102003	104173	103940	103528	102977
335.129	88810.1	90229.4	92544.7	93357	95761.2	97626.7	102846	101057	102115	103535	104048	101997	100787
335.079	87794.9	89848	90241.4	91799.5	94483.1	97555.4	100429	101276	102235	102865	102950	100535	100631
335.029	85654.9	87400.3	89830.3	89701.7	94138.1	97389.2	99608	98855.2	100219	100829	99941.7	99012.5	100919
334.979	85207.6	86569	86650.7	89723.5	92535	96233.3	98958.4	97885.7	98632.4	100676	99615.9	97695.8	97665
334.929	82885.3	84745.6	86974.3	88564	92283	93713.6	96727.8	96583.2	97370.5	98800.9	98002.8	96797.6	95596.8
334.879	83511.6	83195.7	83611.1	87113.9	90324.9	91505.1	95268.3	95516.3	96053.5	97632.7	96019.7	95725.4	93777.3
334.829	80351.1	80779.4	81497.3	85427.9	89705.1	90083.8	94590.1	94662.3	94711.7	95399.7	93362.3	93075.6	91392.5
334.779	79060.9	81224.2	79369	82796.7	86280.2	89361.6	93299.1	90906.2	92859.6	92724.2	92069.3	89393.7	88967.2
334.729	77367.5	79315.1	78680.8	82484.1	85591.9	85210.2	90500	88974.7	89918.1	90223.5	89610.7	87885.4	86924.1
334.679	76286.5	76451.7	75966.4	80368.4	83720.5	85110.4	89181	86705.5	88544.8	89088.6	88004.8	85532.9	84538.9
334.629	73992	74977.3	73824.3	78508.4	80743.4	83287.3	87087	86090.7	85901.4	87537.5	85206.8	83953.8	83108
334.579	72695.6	73778.1	73152.5	76645.6	78752.3	80195.1	84745.8	82448.6	82867.1	84362.8	83855	81544.7	82825.7
334.529	70133.7	71357.4	71390.9	73858.2	77729.2	78370.1	82570.6	80945.6	80831.1	81442	81754.9	78814.4	78060
334.479	68352.3	69394.7	70595	72966.9	75371.4	77041.7	80346	79397.5	79704.9	79840.5	79272.8	77145	75698.4
334.429	66490.3	67486	68309.2	71111.9	73549	74798.6	77380.3	77907.7	76860.8	76069.9	75926.1	74228	72411.4
334.379	65542.5	65484.6	66223.8	69788.7	72010.2	71825.5	74410.8	74987.4	75011.3	74386	73050	71586.4	70813
334.329	63534.9	64420.2	64648.3	67810.9	70372.7	70061.9	72934.4	73221.1	72083	74846.7	70879.6	69644	68724.3
334.279	61060.5	63029.5	62741.9	66153.5	67648.7	68631	72072.1	70958.3	70621.2	72984.6	69677.1	67132.6	65509.5
334.229	60592.1	61813.6	60900.6	63878.9	66044.2	66931.1	69512.1	68974	68898.3	68640.4	68346.5	66147.8	64655.8
334.179	58219	59814.1	58978.1	62037.1	63934.6	65073.3	67851.7	66191.1	67706.1	67560.2	66415.3	63900.8	63183.3
334.129	56598.5	59853.6	58041.9	61016.1	62518.9	63254.8	65422.3	64074.7	64359.9	65659	62993.9	61666.9	61476.3
334.079	56843.5	58014.9	57779.8	59618.9	60327.2	61021.2	63800.8	63584.7	62082.3	64005.8	62244.4	59395.8	60345.6
334.029	55037.1	55857.6	55520.7	57958.4	58605.3	59487.4	61812.3	61239.8	62260.2	62312.2	60384.8	58575.7	58322.2
333.979	53940.6	55092.3	54605.3	56455.4	57458.2	58265.3	60771.6	59374.2	60685.4	60491.3	59251.6	56864.8	55934.8
333.929	52507.9	53847.3	53749.3	55917.3	56945.2	56793.7	58890.7	58384	58655.2	58552.5	57467.2	55337.5	55630
333.879	51448.4	52935.1	53293.8	53952.1	54760.9	55125.5	57282.8	56197.7	57182	57852.6	56039.9	54888.5	53611
333.829	50925	51591.1	51966.1	52599.4	53630	52926.2	55873.4	55169.7	55346.8	55990.6	54512	52873.3	52093.9
333.779	49944	50431.3	49486	52461.2	53442	51870.2	54827.5	52895.5	55118.8	55118	52683.1	51648	51709.7
333.729	49148.2	48915.6	49410.1	50466.2	52497.4	51354.4	54254.5	52795.4	53266.6	52812.3	51074.1	50141.7	49618.6
333.679	48582.7	48035.2	48685.3	49049.5	51213.4	49505.7	51855.5	51670	51918.9	53100.7	51077.4	50021.6	48780.1
333.629	47186	47896.5	47845.9	48716.8	50184.4	49217.4	51622.9	50847	50723.2	51294.4	49918.5	49774.3	47587.4
333.579	46439.6	46987.5	47073.9	47917.2	48272.4	47843.4	50526.5	48568.1	50362.7	50247.9	48197.4	48583.9	46580.6
333.529	45646.9	45661.5	46572.7	47633.4	48343.8	47006.9	48670.3	48335.1	49222.8	49289.8	47533.6	47064.3	46488.8
333.479	45273.5	45152.1	45846.8	46544.9	47461.4	46399.5	48467.7	47882.1	48130.3	48705.4	46781.2	46408.7	45131.7
333.429	44533.3	45514.8	45484.6	46090.8	47079.6	46175.9	47725.2	46888.1	48059	47069.9	45922.6	45924.2	45068.6
333.379	43859.4	44736.6	45311.8	44877.8	45773.8	45283.1	46893.6	46583.2	46535.9	47021.5	45003.2	45530.9	43500.7
333.329	43853.3	44845.5	44120.3	44429.4	44104.2	44784.4	45471.8	44652.4	45876.7	46510.5	44614.5	45084.6	44106.8
333.279	43282.2	43706.6	44010.6	45067.9	45221.1	43754.5	45934.6	44400.7	44983.3	45780.9	43515.5	43354.1	43160.1
333.229	42896.9	43539.5	44430.9	44061.8	45856.5	43497	44845.3	43602.1	44625.1	44887.9	43218.9	42959.4	42677.7
333.179	42520.5	43195.5	42990.5	44097.4	43466.7	43555.9	44510.7	43902.4	43719.9	45229.6	43535.5	42564.6	41589.4
333.129	41468.6	42640.3	42317	42853.4	42698.3	43367.8	43940.1	43773.4	43908.6	44649.9	42972.1	41576.4	42044.4
333.079	41752.3	42282.2	42348.8	42657.9	42776.4	41844.7	43522.3	42664.4	42853	43817.8	41533.9	41737.4	41140.2
333.029	41746.6	41766.5	42139.2	42882.5	42365.2	42368.6	43673.4	42486.3	42652.8	42638.7	41793	41336.8	40380.1
332.979	41610	41640.7	41814.7	41327.1	42473.3	41460	43632.7	41811.4	42044.1	42571.5	41111.8	41498.9	40277.5
332.929	40731.8	41269.5	41590.1	41361.4	43340.8	40745.7	43036.7	41622.4	41952.1	42764.6	41498.4	41290.9	40375.5
332.879	40351.5	40566.6	41382.4	41613.8	42218.5	40656	42602.3	41263	41006.2	42602.9	40652.9	40532.1	40747
332.829	39962.8	40401	41326.8	41008.7	41229.2	40579.7	42060.3	41555.6	41580.3	42752.5	40770.2	40326.9	39797.1
332.779	40759.3	40779.8	40770.8	40814.3	40966.7	40325.1	42247.3	40425.6	40604.1	41939.7	40164.7	40110.4	39826.8
332.729	40440	40159.1	40471.2	40623	40829.8	39808.5	40848.9	39682.7	40557.8	41135.7	40128.5	40071.5	39453.6
332.679	39833.8	40082.4	40540.7	40382.7	41285.5	38881.2	41369.8	39427.8	40212.1	41490.6	40032.4	40268.6	39416.8
332.629	40032.8	40218.1	40318.6	40681.5	40658.4	39417.9	41541.5	39734	40319.1	41204.7	39255.6	39969.2	39367.6
332.579	40644.3	40073.5	39893.4	40116.9	40987.7	39016.4	40841.1	39825.3	39694.4	40384.7	38633.3	40566.8	38586.7
332.529	39821.9	39986	39849.9	39281.8	40938.4	38870.8	40587.5	40221.8	40252.6	39961.3	38044.7	39208.9	38396.5
332.479	40118	39327.4	39653.3	39638	39565	39020	40931.2	40448	39797	40372.1	38349.1	39464.5	38447.4
332.429	39734.6	39933.4	39901.3	39937.8	40057.5	39082.3	40506.1	39499.5	40279.5	40512.7	38685.8	39185.7	38297.8
332.379	39661.8	39838	39751	38923.3	40545.5	39211.3	40476.5	39410.3	40549.7	40020.8	38809.6	38111.6	38849.7
332.329	39766.5	40084.1	40034.4	39049.6	39483	39319.1	40550.5	39995.2	39210	40424.7	39375.2	37674.4	37921.2
332.279	39071.2	38965	39954.6	38883.2	39830.5	38739.5	40473.2	39038.3	39033	40352.7	38748.2	38640.6	37325.6
332.229	38905.5	38774.4	39180.7	39144.3	39495.3	38116.3	39343.2	38564.4	39044.5	40170.1	38722.9	38797.1	37914.4
332.179	38919.7	39177.3	39006.4	38845.8	39231.7	37986.7	38937.1	38388.4	39622.5	39345.9	38411.8	38786.7	38822.5
332.129	38781.3	37992.7	39291.6	38516.4	39169.7	38797.4	39521.5	38427.7	38879.2	39051.6	37716.3	38072.3	38048.7
332.079	39031.4	39391	38708.3	38988	39075.6	38265.7	39175.3	38223.5	39047	39310	38276.3	37636.1	37248.5
332.029	39214	39474.2	38719	39532.2	38886.4	38584.4	39340.6	38576.9	38418.5	39666.3	38202.1	38223.9	37647.7
331.979	38665.6	39116.3	38694.5	38523.6	38545.5	38743.3	39799.2	38353.5	38014.2	40301.3	38656.1	38060.8	37495.9
331.929	38429.7	38785.2	38777.2	38949.1	39771.5	38581.9	39273.6	38378.1	38722.6	39332.8	38122.6	37863.3	37160
331.879	38597.9	39135	39045.6	38546.8	38951.3	38421.5	38882.9	38569.6	38984.9	39025.3	37890.9	37936	37453.3
331.829	38349.4	38721.1	38860.1	38697	38793.5	37287.4	39467.8	38159.1	38431.8	39574.8	38166.2	37592.4	37166.3
331.779	37936.2	38149.5	37606.1	38479.9	39316.4	37073.1	38934.1	37325.2	38327.8	38967.6	37903.6	37678.9	37038.4
331.729	38153.2	37800.8	38151.7	38232.6	39311	37238.8	38456.5	37450.4	38615.4	39137.6	37490.8	37288.1	37450.6
331.679	37455.9	38885.8	38268.7	37638.2	39311.6	36777.4	39464.1	37625.7	38352	39191.9	37134.9	36831.8	37306.5
331.629	37309.5	38261.6	38344.5	38134.7	38465.9	37590.7	38592.4	37062.9	37669.2	39381.1	37761.7	36882.9	36163.4
331.579	37991.2	37922.5	37872.9	37843.8	38481.2	36855	38352.5	37423.2	37215.2	39028.7	36985.2	37204.1	36348.1
331.529	37333	37295.1	38401.8	37814.9	38418.4	36761.4	38264.3	37275.3	37682.9	38068.8	36942.1	37210.4	36413.5
331.479	37927.9	37358.8	38954.6	37901.2	38197.8	37192.8	38572.6	37324.6	37574.4	38001.6	37398.9	37648.4	35945.7
331.429	37835.9	37648.1	37472	37758.9	38812.8	37438	38049.6	36940.3	38410.3	37961.1	36749.6	36874.8	36385.5
331.379	37713.2	37819.2	38177.4	37412.9	38108.2	37369	38361.4	36448.7	38601.5	38018.8	36599.6	37374.4	36508
331.329	37150.9	37470.5	38150.5	37254.8	37703.5	36806.4	37809.5	36427	37924.5	38234.8	36839.3	37134.5	36014.1
331.279	37120.6	37996.6	37448.2	36743.3	37972.2	37016.1	38518.8	35911.5	37287.5	37531.1	36884.2	36965.6	36588.7
331.229	38164.5	37351.3	36898.6	37052.9	37823.8	37183.2	38520.8	36602.3	37477.8	38045.9	36063.1	36875.6	36568.3
331.179	37449.6	37538.7	36549.7	37464.7	37369.2	36346.2	38413.7	36624.1	37333.2	37611.4	36323.2	37469.7	35922.2
331.129	37082.8	37527.6	37162.5	37403.8	37491.6	36320	38081.7	36573.3	36777.1	37543.7	35983	36314.2	35937.8
331.079	37291.1	37176.1	37078.1	36813.8	37574.5	36606.4	37715.1	36301.6	37157.5	38141.7	35893.9	36551.3	36137.6
331.029	37053	36399.3	36857.6	36977	36859.1	36289.6	37227.8	36268.2	36359.3	38395	35697.7	36849.2	36602.2
330.979	36487.3	36920.5	37438.9	36409.3	36890.8	36384	37552	36740.9	36559.3	37644.9	36210.4	36293.6	36096.9
330.929	37070.3	36231.1	37034	37057.3	37067.1	36760.8	37329.2	36271.4	36523	37655.7	36124.9	36322.6	35883.4
330.879	37139.9	36875.8	36212.8	37386.3	37047.4	36378.4	37771.7	36578	36377	37547.8	35229.5	35958.2	36067.8
330.829	36098	36394.3	36987.5	37129.3	37446.4	36555.2	37066.6	36134.2	36808.8	37854.5	35517.6	36415.5	35083.2
330.779	36465.2	36521	36753.6	36769.3	37204.2	36378.6	36663.8	35726.5	36374.6	36810.1	35559.2	35966.2	34887
330.729	35919.5	37015.2	36683.4	36364.8	37293.7	36433	37627.8	36116.1	36410.5	37153.7	35707.5	35590.6	34762.1
330.679	36129.3	36409.6	37429.1	36293.6	37336	35545.2	37722	35683.1	36584	37361.1	35791.2	35090.6	34920.7
330.629	36295.9	35989.1	36982.1	35901.1	36597.3	35586.3	37046.7	36127.1	35947.8	37419.8	35128.5	35568.8	35326.8
330.579	36906.7	36660.1	36867.6	36608.9	37271.6	35635.7	36808.6	35088.8	35574.4	37023.6	35046.5	35759.3	35205.3
330.529	36172.6	36494.3	36831.5	36361	36832.3	35860	36604.4	36019.3	36046.5	36769.8	35936.7	35939.1	35137.6
330.479	36589.7	36108.6	36809.8	35604.3	36768.3	35544.1	35987	35977.5	36487.2	36927.5	35023.6	35780.2	35284.9
330.429	36109.4	36714.3	36663.4	36298.2	36456.4	35910.6	36078.9	35349.2	36070.9	37131.1	35121.5	35634.3	34718.2
330.379	36225.6	36295.4	37321.3	36846.8	36566.7	35412.7	36382.2	35203.3	35791.4	36920.7	35381	35964	34375
330.329	35973.9	36396.5	36461.3	36661.1	36738.3	35621.5	36310.7	35060.3	36452.4	36992.6	35759.2	35257.1	34655.5
330.279	36484.4	36858.3	36263.4	35808.7	36327.5	35494.1	36546.4	34545.8	35617.1	36524.7	35460.7	35459.2	35135
330.229	36442.6	36643	36706.9	35918.8	37157.2	35869.6	37182.7	34916.1	35385.2	36642.8	35401.7	34638.1	34864.5
330.179	36963.2	35496.8	36237.9	36049.3	37267.3	35355.8	36723.8	35269.5	36235.4	36447.2	35235.7	35694.9	34814.5
330.129	36504.8	35852.1	36067.2	35728.2	36158.9	34789.9	36914	35086	35897.5	36611.9	34798	35757.9	34471.8
330.079	35969.4	35601	36634.9	36334.1	36506.5	35099.2	36772.8	34506.7	35375.7	35805.6	34672.3	35132.6	33985.6
330.029	35546.8	35759.5	36288.9	36216.7	36257.5	34865.2	36774.5	34949.7	35496.1	36305.6	34790.8	35493.2	34636.4
329.979	35217.8	36155.9	36341.7	36424.7	35822.8	35441.6	36968.2	35565.3	35323	36710.8	34738.9	35201.4	33912.5
329.929	35893.9	35263.4	36514.8	35858.4	36468.5	34742.1	36602.3	35061.9	35430.5	36292.9	34857.7	34825.9	34458.2
329.879	35611.6	35445.1	35756.5	35389.7	36181.1	35039.7	35420.6	34728.2	35466.3	36619.8	34794.5	34507.2	34227.6
329.829	35669.7	35138.5	36551.6	35710.5	35790.3	34810.1	35702.8	34507	35597.9	36179.2	34893.6	34287.2	33870.7
329.779	35953	35457.3	36424.2	36103.4	36117	34423.3	36311.7	35179.1	35628.6	36432.8	34509.3	34579.3	34363.6
329.729	35703.7	35816.1	36038.4	35414.1	36512.5	34820.5	36144.7	34493.7	35425.6	35969.9	34653.9	34491.2	34437.1
329.679	35454.5	35852.3	36451.2	35156.4	36385.8	34117.3	35632.6	34508	35346.5	35991.3	34133.7	35632.3	34062
329.629	35135.1	35287.7	36105.3	35625	36278.9	34380.7	35595.1	34266	35285.8	35886.6	34684.6	34666.7	33974.9
329.579	34968.3	35644.8	36044.3	35917.9	36082.5	35107.6	35900.2	34441.3	35809.9	36221.8	35227.9	34494.7	33343.2
329.529	35052.6	35969.9	35869.8	35145.3	36103.7	35165.4	36305	34774.7	35724.5	35604.9	34761.1	34606.2	34218.2
329.479	35226.3	35644	36090.7	35737.5	35984.5	34689.3	35866.1	34789.9	35336	36224.5	34714.2	34733	33647.2
329.429	35267.7	35372.2	35558.7	35177.2	36120.6	34207.5	35736.7	35069.1	34704.8	36326.9	34292.5	33901.4	33718.7
329.379	35280.7	35334	35612.9	35204.6	35670.8	34622.1	35419.7	34940	34884.4	35695.5	33945.2	33932	33983.2
329.329	35491.3	35581.1	35864.9	35658.4	35667	34669.9	35287.3	34249.1	35085.5	35692.1	34904.1	34424.3	34233.8
329.279	34956.8	35769.7	36011.4	35432.6	36576.6	34477.3	35757.8	34812.3	35223.1	35705	35135.6	33875.7	33674.1
329.229	35458.4	35573	35128.9	35563.9	35461.6	34420.4	35631.9	34621	35258.5	36019.2	34727.1	34291.9	33803.8
329.179	36055.1	35162.6	35741.7	35338.4	36147.3	34306.9	35196.6	34119.6	34342.9	35883.6	34378.9	34966.9	33580.7
329.129	35295	35036.3	36084.1	35019.6	36093.8	35066.8	34915.3	34659.8	35412.9	35685	34007.9	34843.6	33487
329.079	35264.2	35606.2	35892.2	35318.9	35664.9	34393.9	35207.2	34595.7	35035.7	35406	34109.9	34174.3	32986
329.029	34922.4	35020.7	36085.9	34701.6	35139.9	34513.7	35799.1	34823.8	35045.4	35002.7	33483.5	33790.3	33593.8
328.979	34509.3	35782.8	36154	35309.8	35785.6	34472	35718.5	34835.1	34623.9	35458.5	34225.1	33447	33528.4
328.929	34820.5	35190	35555	35065.5	35447.4	34510	35586.2	34772.8	34922.4	35077.5	34080.1	33861.1	33375
328.879	35203.4	35592.6	35620.8	34804.7	35395.7	34355.1	35766.2	34651.4	35177.4	35129.4	34097.7	34532.7	33365.2
328.829	35787	35967.3	35479.2	35728	35116	33743.4	35289.8	34435.5	34661.5	34474.5	33494.3	34321.6	33693.1
328.779	35636.9	35335.3	35515.4	35074.2	35506.8	34122.5	35692.1	34003.2	34736.3	34848	34567.9	34282	34131.6
328.729	34944	35637.6	35940.9	35119.7	35823.6	34152.8	35656.5	33932	34389.2	35265.1	34047.4	33764.5	33616.4
328.679	35354.5	35465.9	35480.4	34658.8	35367.9	34219.4	36100.8	33991.4	34348.6	35324.7	34157.9	34126.1	32957.4
328.629	35376.2	35313.9	35373.9	35354.6	35192	34184	35588.9	33678.6	34416.3	34844.8	33647.9	33868.8	33419.8
328.579	35029.7	35284.5	35411.6	34934.4	34723.2	33672.6	35614.8	33854.5	34676.8	34901.8	33949.5	34079.5	33550.3
328.529	35044.2	35306.6	35462.1	34577.5	34962.1	34307.8	35468.8	34215.4	35040.4	35010.5	33845.5	33864.3	33031.1
328.479	34884.4	35232.3	35970.5	34882.4	34805.5	34922.1	35235.4	34171.2	34687.5	34987.3	33531.5	34467.6	32735.9
328.429	34449.5	35184.2	35816.5	34832.9	35420.1	34789.7	34922.8	33980.6	34136.9	34444.3	33465	34581.2	33393.9
328.379	35123.2	35130.3	35870.6	34954.9	35441.6	34736.2	34609.3	33936.6	34392.4	35096.9	33612.1	33554.6	33343.5
328.329	35286.8	34971.2	35579.7	34876.4	34903.6	34210.9	35068.7	34326	34810	34966.4	34501.7	33295.6	33322.8
328.279	35515.5	34640.4	35734.7	34728	35671.5	34623.2	34990.3	34071.6	35128.4	34975	34184.9	33217.8	33059.7
328.229	35604.4	35027.8	35595.4	35050.7	35629.5	34864.9	35516.2	33930.9	34980.1	35420.7	33805.4	33758	33563.9
328.179	35058.9	35599.1	34981.4	34777.7	35630.7	34096.6	34991	34230.1	34411.5	34898	33646.2	33331.9	33209.5
328.129	34654.5	35093.5	35230.5	34941.5	36540.6	33961.8	35091.5	34078.9	34348.8	35212.7	33117.6	33899.3	33500.3
328.079	34518	34709.5	35210.1	35121.6	34991.8	33857.4	35218.3	34351.5	35060.9	35080.9	33601.1	33856.4	33170.4
328.029	35003.1	35363.7	34710.2	34608.8	35313.9	33967.9	35055.9	33681.3	33891	35249.7	33538.6	34158.1	33263.9
327.979	34589.7	34913.5	34852.4	34862.4	35724	34037.7	35962.2	34112.6	34199.1	35200.4	33466	34132.6	33282.5
327.929	35078.7	34821.5	35562.8	35544.1	35617.7	34029.7	35438.7	33793.5	34497.8	34751.7	33696.8	33695.9	33028.8
327.879	35256.9	34855	36107.4	34906.1	35641.6	33569.8	34963.6	33887.3	34454.5	34339.5	33844.8	33303	33043.6
327.829	35298	33992.3	35782.9	35231.3	35917.3	33875.1	34996	33929.4	34074.1	34433.6	33435.3	33553	33603.7
327.779	34130.6	34972.4	35595.4	34453.6	35842.2	34449.8	35579.5	33811	33915.6	33925.2	33534.9	33526	33106.1
327.729	33960.1	35282.1	35280.6	34970.5	35042.5	33880.5	35025	34000.2	34106.7	35102.2	33694.9	33816.1	32978
327.679	34724.8	34707.2	35384.4	34668.5	35272.5	34158.5	35923	33823.2	34956.2	35230.2	33144	33716.5	33201.1
327.629	35061.5	34639.5	35282.3	34477.1	34761.8	34279	35434.4	33880.4	34747.2	35117.3	34033	33680.3	32813.6
327.579	34353.8	34707.1	35896.6	34973.1	35134.7	33867.1	35122.8	34553.8	34837.4	34869.2	34002.7	33508.9	32755.6
327.529	34307.5	34883.2	35261.9	34930.8	35093.6	33651.4	35513.9	34036.1	34254.2	35512.4	33933.7	33639.8	33129.9
327.479	34935.9	35277.5	35281.6	34294.7	35020.1	33599.2	35113.1	34034.3	34214.1	35317.6	33715.5	33146.8	32880.4
327.429	34705.2	34648	35265.7	34654.4	35143.7	33934.2	34773.7	33934.7	33967.5	34595.1	33514	33726.3	33350.7
327.379	34382.2	34755.7	35835.4	34375.4	35212.1	34460.4	34727.5	33730.8	35007.5	34788	33736.7	34044.8	32745.2
327.329	34332.8	34718.3	35308.1	34617.7	35010.8	33989.3	34944.5	34324.5	34062.9	34955.5	33386.1	34507.2	32882.8
327.279	34653.5	34796.8	35276.2	34811	35104.9	34141.5	34601.8	33868.1	33966.8	34863.3	33107.9	33581.2	32856.8
327.229	34563.4	35081	35230.9	34564.2	35388.2	33855.8	33960.1	33629.4	34202.9	34344.1	34039.2	33368.9	33167.2
327.179	34510.4	34610.6	35780.1	34471.9	35507	33607.3	34945.6	33948	34185.8	34309.8	34452.9	33637.6	33126.2
327.129	35408.2	34561.1	34700	34481.8	34817.7	33757.4	35362.6	33664.2	33865.7	34213.2	33525.4	33949.7	32789.9
327.079	33970.5	35095.2	35073.6	34147	35377.6	34414.1	35032.6	34014.7	34358.5	34970.8	33776.9	33446.8	32904.7
327.029	33994.9	34301.8	35554.2	34836	35237.9	35055.2	35153.2	33905.7	34230	35049.2	33449.7	33545	33473
326.979	34509.6	34184.7	36004.1	34739.8	35177.9	34497.7	34641.2	33472.6	33887.6	34669.6	33150.9	33381.6	33648.6
326.929	34904.2	34786.7	35703.1	34382.6	35101.6	33483.5	35067.8	32871	34365.5	34686.6	33445.3	33529.8	33045.9
326.879	34713.5	35417.1	35126.3	34065.1	35249.9	33776.3	34839	33297.6	34309.1	35019.7	33451	33733.1	32315.8
326.829	33905.1	34672.5	35234.4	34520.7	35494.2	33905.2	35264	33837	34567	34821.3	33838.3	33506.7	32344.1

## Sheet: Fig. 2d
Binding energy (eV)														Peak position (eV)
948.375	30055.9	29935.6	30273.9	30495.2	29857.1	30528.5	30189.6	30021.5	29793.4	29677.6	29533	29471.8	29938	932.07
948.275	30145.1	30498.1	30257.9	30586	30193.2	30548.8	30554.9	30266.7	29199	29544	30201.1	29770.2	30102.3	932.065
948.175	30076.4	30196.9	29663.6	30718.7	29944.1	29775.7	30273.8	30134.8	29524	29306.8	30199.6	29485.7	29634	932.039
948.075	29633.5	29594.3	29860	30537.4	30077	29338.3	29838.2	29701.2	29321	29151.5	30026.2	29502.7	29937.8	931.933
947.975	30488	29828	30059	30923.5	30343.8	30109.9	30071.3	29203.3	29605.9	29373.2	29378.4	29498.3	29755	931.891
947.875	30189.5	30107.3	29759.2	30245.7	29894.2	30132.1	30228.4	29083.7	29368.3	30083.9	30085	29247.9	29922.5	931.853
947.775	30090.4	29418.8	30347.8	29263.8	30045.1	30200	29689	29867	29939.6	29310.5	30046.8	29400.9	29218.2	931.808
947.675	30812.8	29857.4	29771.6	29993	30154.8	30010.7	29995.8	29614.5	29934.2	29800.3	30165.6	29091.1	29475.3	931.766
947.575	30075.4	29756.7	29505.6	30258.1	29957.6	29613.9	29315.1	29834.8	29163.5	30160.6	29957.3	29816.4	29666	931.732
947.475	29950.5	29909.5	29797.3	29894.1	30493.7	30491.9	29683	29344.3	29234.9	30293.3	29711.2	29505.6	29689.9	931.725
947.375	30337.6	30168.2	29807.7	29801.4	30057.6	29918.4	30468	28776	29544.4	29934.1	29761.9	29945.8	29611.6	931.814
947.275	30405.6	29715.7	29605.2	29755	29972.3	29682.5	30592.7	29212.6	30000.1	29986.6	29668.6	29316.1	29500.3	931.826
947.175	30313.2	29829	29471.1	30177.7	30932.6	30055.9	30509.3	29924.8	29587.6	29855.3	29813.3	29403.6	29319.6	931.846
947.075	30047.8	30056.4	30093.5	29998.5	30224.5	29784.1	30464.9	29137.3	29502.7	29511.4	29353.6	29290.7	29369.7
946.975	30499.8	30164.3	29989.1	29868.6	29778.3	29813	29979.6	29378.4	29224.7	29575.6	29594.1	29520.5	29494.8
946.875	29787.8	29996	30060	29781.7	30159.7	30000.4	30052.6	29302.9	29615.2	29510.7	29709.2	29750.1	29628.2
946.775	30243.5	29933.6	29586.9	30073.6	29598.3	29877.8	29486.8	29243.2	29522.2	29688.2	29911.9	29650.6	28924.1
946.675	29900.4	30111.7	29478.4	30446.1	29763.9	29845	29706	29682.1	29331.7	29619.3	29662.3	29408.9	29508.5
946.575	30245	29960.7	29839	30044.8	30164.4	30064.2	29948.5	29918.7	30018.2	29489.7	29725.1	29277.7	29370.4
946.475	30420.2	29995.8	29621.2	30185.4	30177.5	29851.3	30097	30346.7	29397.8	29693	29969.2	29445	29854.6
946.375	30389.6	30059	29769.1	30489	30102	29372	30550.3	29776.3	29946.3	30115.8	29678	29383.1	30060.1
946.275	30157.5	30371.9	29604.5	29983	29830.2	29580.9	29964.3	29678.1	29330.3	30006.9	29695.2	29834.9	29164.9
946.175	30019.2	29893	30081.3	30218.3	30146.2	29722.2	29896.6	29652.3	29266.2	29635.3	29363.2	29445.7	29560.8
946.075	30290.3	30126.1	29939.3	30412.7	30242.8	30087.7	30465.1	29394.9	29391.1	29549.5	29430.4	29587.9	29670.4
945.975	29793	30287.2	29687.3	30414.6	30260.5	29793.6	30130	29308.9	29863.2	29695.1	29758.8	29336.9	29695.9
945.875	30117.5	29909.5	29510.5	30344.6	30059.2	30149.1	30896.8	29412.6	29579.5	29451.3	29962.1	28904	29654.2
945.775	30162.6	30230.9	29337.7	30516.6	30050.3	30304.5	30606	29421.5	29199.2	29042.9	29672.4	29551.4	29219.8
945.675	29971.9	30117.6	30021.1	29573.8	29393.6	29847.2	30358.2	29313.3	30049.6	29515.5	29533.5	29705.5	29678.3
945.575	30002.2	29992.9	30038.1	29964	29574.1	30004.2	30222.8	30065.1	29021.9	29700	30053.6	29635.3	29657
945.475	30143.4	30289.3	30735.5	30400.3	30653.8	29783.8	30529.6	29732.5	29409.2	29536.8	29353	29320.2	29807.6
945.375	30358.6	30803.3	29984	30061.4	30335.5	30227.7	30088.7	29653.9	29933.8	29512.5	29333.5	29719.4	29553.6
945.275	30575.5	30399.2	30243.7	30346.7	30514.1	30202.6	30830.6	29246.7	30296.7	29934.3	29862.8	29801.5	29826.1
945.175	31177.8	30041.5	30219.3	30479.9	30516.1	29845.8	30266.3	29140.8	29263	29724.5	30122.1	29474.1	29194.5
945.075	31058	30298.8	30424.3	30405.3	30476.7	30462.5	30012.3	29629.2	29919.6	29847.2	29729.7	29082.2	29078.4
944.975	30109.7	30474.4	30310.7	30199.7	30275.9	30543.8	30326.4	29587.9	29805.2	29622.3	30279.2	29590	29319.4
944.875	30544.6	30534.8	30063.8	30743.8	30140.9	30472.3	30437	29287.2	29786.2	29941.3	30323.3	29686.5	29767.2
944.775	30593.4	30549.2	30434.5	31247.6	30560.5	30119.7	30313.1	30002.6	30248.6	29906.6	29996.6	29271.3	29635.2
944.675	30745.5	30923.5	30930.1	30857	30234.4	29683.2	30271.1	29905.9	29459.5	29742.3	29866.8	29651.3	29338.2
944.575	30516.6	31004.1	30379.8	30685.1	30513	30024.3	30155.9	29633.2	29269.3	29652.8	29565.2	29562.1	29462.3
944.475	31195	30128.2	30781.8	31022.8	30559.2	30375.5	30100.4	29285.4	29003.4	29849.3	28942.7	29293.4	29667.9
944.375	31350.8	30897	30581.6	30362	30805.7	29901.5	30330.5	29706.8	29236.1	29541.7	29552	29356.8	29518.6
944.275	31614.5	30890	30647.6	30582.9	30855.1	30275.1	29822.7	29748.3	29370	30036.7	29620.2	29595.3	29614.6
944.175	30814.8	30836.8	30057.7	30861.7	30621.6	30634.1	30292.9	29660.9	29390.6	30210.5	29000	29618.3	29232.1
944.075	31064.2	30788	30350.4	30693	30408.6	30121.1	30209.5	29389.3	29583.2	30152.7	29103.1	29734.3	29646.1
943.975	31255.2	30733	30850.9	30902	31063.7	30603.5	29789.7	29034.8	28877.1	30090.6	29769.7	29917.4	29558.3
943.875	31647	30857.7	30096.1	30760	31059.5	30817.5	30233.5	29476.3	29289.4	29648.9	30469.8	29497.6	29539.3
943.775	31273.9	30910.9	30461.4	30823.1	30749.1	30792.4	30183.1	29809.9	29681.3	29882.6	29582.9	29324.3	29357.4
943.675	31290.2	30963.8	30641.8	31138.9	30974.4	30685.8	30281.5	29761.8	29801.1	29277.9	29800.9	29904.6	30303.4
943.575	31155.6	30651.5	30773.9	31042.4	30682.5	30580.3	30371.5	29885.1	29330.7	29799.8	29748.4	29512.9	29702.6
943.475	31096.9	30287.7	30376	30757.8	30563.9	30641.1	30001.2	29868.4	28988.5	29635.3	29832.1	29205.9	29391.7
943.375	30995.7	31190.5	31024.1	31039.3	30914.9	31063.9	30316.2	29449.9	29118.2	29565.9	29068.4	29531.7	29600.4
943.275	31233.7	30514.9	30967	30935.1	30598.1	30575.6	30340.5	29951.1	29574.8	29697	28779	29170.2	29271.9
943.175	31358.7	30953.8	30569.4	30912.3	30819.6	30671.4	30151.1	29277.9	29206.6	30230.4	29601.9	29134.1	29036.7
943.075	31424.2	31252.2	31343.7	31596.2	30737.3	30885.6	30151.8	29375.3	29283.9	29640.1	29245.1	29518	29327
942.975	31067.6	30745.7	31506.3	31292.9	31036.3	30260.5	30024	29721.7	29057.4	29644	29700.5	29424.5	29300.2
942.875	30822.6	30863.7	30783.3	31156.8	30787.4	30996.5	30055.5	29763.2	29807.6	29829.4	29841.7	29225.5	29438.9
942.775	30814	30852.6	30458.9	30393.7	30827.9	30963	30516.3	29676.3	29415	29356.5	29515.3	29210.4	29248.3
942.675	30524.2	31027.6	30961.6	30969.2	30589.5	30538.7	30462.7	29739.9	29252.8	29350.3	29849.3	29312.6	29604.6
942.575	31328.1	30903.4	30664.1	30823.6	30537.6	30481.6	30681.5	29567.7	29043.7	29531.3	29812.6	29720.3	29196.4
942.475	31382.1	31256.3	30695.4	30600.3	30216.7	30630.8	30084.6	29863.7	29092	29416.2	29560.1	29715.8	29633.6
942.375	30912.6	30185.2	30836.1	30387.5	30350.6	30487.8	29888.9	29731.5	29352.8	29792.7	28939.1	29594.1	29545.5
942.275	31066.4	30618.7	30521.6	30115.5	31177.8	30751.7	29907.1	28994.9	28543.7	29303.6	29370.3	29468.1	29649.1
942.175	31413.6	30291.9	31163.4	30497.8	30811.2	30061.4	30256.1	28820.1	28995.9	29443	29064.1	29426.5	29545.5
942.075	31442.7	30388.9	30598.3	30976.1	31191.6	30691.2	30748.9	29855.5	28843.7	29848.8	28801.8	29386.7	29479.7
941.975	31277.1	30304.5	29954	30429.4	30560.3	30728.1	30263.6	29254.6	28915.4	29957.2	29246.8	29609.4	29342.1
941.875	31819.3	30378.9	30486.3	30545.2	31385.6	30531.3	30212.9	29374.4	28954.4	29243	29187	29543.1	29788.1
941.775	31184.9	30898.2	30534.6	30905.8	31648.1	30398.9	30287.4	29082.6	29145.1	29587.6	29361.9	29209.1	28955.2
941.675	30867.5	30786.2	30507.6	30652.7	30474.4	30146.9	30345.8	28831.5	29076.2	29539.1	29200.2	29108.5	28952.9
941.575	30725.3	30999.7	30878.8	31004.5	30227.6	30273.4	30057.9	29608.7	28766	29462.1	29897.7	28720	29311.5
941.475	30749.2	30625.4	30409.6	31122.2	30926.6	30663.5	30356.5	29323.1	28655.8	29509.3	29496	29199.9	29608.1
941.375	30802.9	30789.8	30596	30646.3	30800	30561.7	29769.8	29375.3	28571.1	29836.8	29355.6	29016.5	29589.8
941.275	31062.7	30656.1	30532.8	30493.5	30180.4	29962.6	30238.6	29231.5	28725.2	29472.1	29752	29099.1	29347.9
941.175	30734.7	30200.5	30672.5	30433.5	30156.1	30459.1	30436.8	29568.6	29162.1	29192.4	29667.8	28969.9	29815.9
941.075	30847.5	30449.6	30891	30404.9	30602.1	30542.1	30161.7	29312.2	29223.1	29394.2	29304.1	29195.1	29640.7
940.975	31189.6	30997.6	30636.2	30686.1	31218.8	29763.8	29620.9	29299.4	28566.2	29142.5	29418.7	29446.4	29351.6
940.875	31129	30585.9	30456.8	30949.9	30584	29973.9	30016.5	29483	28539.3	29406.7	29391.3	29873.3	29391.5
940.775	31072.5	29746.9	30627	30937.8	30905.2	30270.3	29712.1	29524.5	29045.1	29566.4	29223.5	29470.4	29754.5
940.675	30769.9	30902.4	30647.4	30546.4	30720.3	30539	30241.5	29429.7	29040.5	29279.1	29500.6	29193.5	29676.2
940.575	31105.3	30543.3	30051.3	30424.2	30583.5	30447.9	30098.4	29520.6	28777.6	29783.9	28964.7	28715.2	29478.8
940.475	30366.2	30339.1	30700.7	30322.2	30906.5	29747.5	29849.3	29448.5	28834.4	29416.4	29395.9	29252.5	29328.7
940.375	30182.9	30521.1	30039.7	29974.5	30558.2	29748	29961.6	29604.5	28859.7	29164.2	29454.4	29630.5	29507.3
940.275	30436.9	30753.7	30181.9	30501.1	30348.5	30129.7	29576.3	28617.1	28705.9	29492.7	29117.6	29539	29414.2
940.175	30280.2	30342.5	29879.3	30745.2	30583.8	30521.8	29591.8	28784.4	29245.4	29612.4	28898.3	29226.2	29024.9
940.075	30009.8	30441.6	29853.2	30239.2	30756.1	30146.5	30254.1	29250.9	29224.9	29177.4	29630.1	29243.4	29417.4
939.975	30383.2	30408.5	30201.7	30026.4	30942.5	30341.8	29526.3	29256.7	28908.5	28696.4	29317.3	29793.5	29846.5
939.875	30086	30303.5	30442.1	30231.6	30730	29869.2	29970.6	29637.4	29482.9	29108.3	29409.1	29420.6	29454
939.775	30157.7	30550.8	30137.7	30365.1	30612.8	29634.9	29992.2	29421.5	28422.1	29010.5	29161.9	29095.4	29202.2
939.675	31058.3	30253.4	30158.3	30304.1	30276.2	30592.8	29807.9	29313.1	28631.9	29020	28802.5	30063.5	29504.3
939.575	30586.5	30155.8	30096.8	30227.3	30204.6	30352.3	29961.6	29135.7	28226.5	29402.7	29198.4	29424.9	29336.1
939.475	30381.7	30185.5	30856.7	30257.8	29674.6	29933	29830.9	29534.3	28588.5	28851.3	29006.1	29613.1	29945.6
939.375	30116.6	30427.9	30697.9	30044.3	30064.4	29746.1	29779	29215.2	29068.1	29334.8	29387.5	29603.9	29382.2
939.275	29742	29598.2	30093.8	30098.1	30255.6	30283.4	30000	29132	28656.7	29474.2	29504.1	29352.9	29275.8
939.175	30191.7	29530.3	30432.7	29923.9	29909.6	30501.7	29998.3	29416.1	28638.2	29002.7	29463.6	29369.3	29320.6
939.075	30630.7	30305	29772.9	30148	29457.6	30638.9	29613.1	29505.2	28469.5	29788	29075.3	29719.6	29103
938.975	29929.3	30609.6	29887.2	29959.2	30299.9	30187.3	29883.5	29259	29103.1	29330.2	29128	29332.5	29454
938.875	29838.3	30163.3	30200.5	30234.7	30567.3	30000.9	30099.9	29418.9	28499.2	29236.1	29067.9	29443.9	29059.4
938.775	29551.9	29739.4	29991.1	29912.5	29848	29710.9	29512.2	29094.7	29107.3	29336.9	29467.4	29367.5	29393.5
938.675	30493.9	30173.9	30838.4	30510	30250.3	29685.4	29451.1	29148.5	29262.5	29344.7	29393.1	29497.9	29662.5
938.575	30111.9	29577.3	30216.7	30170.4	29875.4	29796	29706.5	28980.2	29101.3	29699	29168.8	29165.2	29378.9
938.475	30327.3	29645.7	30641.5	30147.7	30496	29916	29775.9	29185.4	29483.9	29527.1	29299.1	29514.8	29492.2
938.375	30562.4	29690.1	30156.3	30080	29818.2	30189	29841.8	29119.6	28750	29440.4	29606	29233.1	29283.5
938.275	30523.7	29956.3	30396.6	29734.2	30374.6	29902.9	29509.6	29545.5	28792	29877.7	28719.4	29277.9	29554.6
938.175	29676.6	30242	30231.7	29865.1	30054.2	29597.9	29897.6	29687.2	29600.1	29434.6	29260.8	29619	30022.3
938.075	29826.7	30014.4	30180.4	30387	29970.2	29682.5	30064.2	29371.8	29327	29439.3	29179.2	29794.9	29672.3
937.975	30633.4	30424	30528	29968.7	30440.4	30125.2	30319.6	29544.1	28458.6	29734.4	29307.7	29708.4	29917.4
937.875	30287.1	30059.5	30562.5	30325	30688.2	29829.3	29487	28943.2	29360.2	29774.4	29561.1	29503.6	29728.3
937.775	30124.9	30259.8	30551.3	30237.8	29955.3	30115.2	29781.7	29101.7	29010.1	29530.6	29462.3	29647.8	29685.2
937.675	29913.5	30603.7	30290.4	30085.3	30392.9	29842.6	30008.7	29066.2	28962.1	29408.5	29242	29663.6	29429.4
937.575	31015.6	30444.7	30091.7	30300.2	30210.6	29886.2	30865.1	28983.5	29647.5	29940.8	29128.7	30083.9	29705.8
937.475	30499.1	30342.2	30720.5	30419.2	30366.8	29996.1	29544	29808.5	29218.4	29574.9	29443.5	29481.2	29753.1
937.375	30987	30419.1	30838.7	30674.6	30544.6	30267.7	30062.5	29632	29218.4	29917.2	29957.6	29093.6	29842.8
937.275	30187	30619.2	30745.7	31026.4	30735.2	30465.1	29927	29236.9	29437	29624.4	29620.2	29891.6	30004.7
937.175	30807.9	30248	30757.1	30857.9	30234.4	30488.5	30129.7	29301	29725.4	29762.4	30125.9	29677.3	30141.6
937.075	30889.9	30142.1	30201.2	30617.7	30317.2	30527.5	30398.4	29693.5	29636.1	30203.8	30052.3	30155.4	30098.1
936.975	31207.1	30565.8	29909.1	30540	30233.6	30254.8	30172.6	29411.9	30229.8	30139.8	29740.1	29772.7	30183.1
936.875	31144	30492.7	30580.6	30862.4	30444.6	30188.1	30287.8	29764.9	29814	30439.8	29526.9	29437.9	29915.1
936.775	31307.7	30833.5	30955.8	30767.4	30915.1	30474.2	30552.9	30377.9	29706.9	30137.7	29489.4	29585.4	29949.8
936.675	31162.3	30783.9	31047.5	30837.4	31224.5	30733.1	30370.5	29665.1	30289.7	30528.3	29879.2	29996.1	29980.6
936.575	30633.9	30757.3	31153.5	30733.7	30856.9	30735.2	30365.5	29482.3	29898.5	29629.9	29594.6	29652.2	29979.2
936.475	31390.2	30933.9	31391.5	31275.5	30966.8	30164.6	30830.4	30161.1	29584.8	29486.9	29427.6	29657.4	30108.3
936.375	31150.7	31190.5	31422.8	30891.8	31363.4	30516.7	31179.1	30063.5	29652.1	29776.9	29621.7	29719.6	30380.1
936.275	31497.4	30862.6	31449.7	31375.3	31256.9	31201.6	30632.2	29642.7	29667.9	30051.7	30094.7	29933.7	30178.7
936.175	31644.6	30701	31276.2	31340	31051.4	30692.9	30603.4	29625.9	30146.3	30253.3	30087.1	29713.2	30343.7
936.075	31668.5	31457.7	31707.3	31497.6	31092.7	31027.8	30558.3	30068.8	29986.2	29896.2	29934.7	30223.4	29613.4
935.975	31531.4	31558.3	31745.4	31975.4	31449.9	31064.6	31415.1	29711.5	30038.4	30261.8	30078.5	30820.8	29897.9
935.875	31972.6	31366.5	31296.5	32161.3	31671	31113.4	31077.5	29874.4	29785	30480.9	30468.8	30209	30552.4
935.775	32295.2	31695.2	31913.9	32055.5	30962.9	31051.2	31143.7	29800.8	30406.6	30669.8	30005.2	30363.5	30952.8
935.675	32832.5	31596.8	32541.6	32420.1	31681.2	31277.9	31417.3	29961.1	30335.4	30090.6	30202.9	30524.7	30519.5
935.575	32651.6	31893.9	32279.2	31929.6	31997.7	30879.6	31958.6	30482.1	29815.9	30135.9	30550.7	30235.9	30700.7
935.475	32372.8	31925.9	32179.3	31913.9	31771.6	30985.3	31884.2	30393.1	29963	30759.7	30308.1	30907	30730.8
935.375	32594.9	32230.3	32074.9	32092.2	32313.9	30965.4	31515	30701.2	30090.4	30922.4	30102	30624	30193.3
935.275	33131.7	32228.5	32410.8	32286.2	32132.2	31369.4	31349.6	30985.9	30245.1	30562.1	30490.8	30590.3	30176.6
935.175	33184.1	33089.7	33167.1	32242.8	32441.1	31913.5	31953.3	30294.2	30497.6	31090.9	30577.5	30914.6	30759.8
935.075	33093	32766.2	33074.1	32425.6	32846.3	32040.4	32145.1	30325.5	30781.6	30161.3	30894.1	30609.1	31025.3
934.975	33015.8	32622.2	33079.7	33015.2	32877.1	32156.1	32136.4	30449.5	30783	30598.3	30511.9	30887.4	31096
934.875	33056	33027.2	33365.8	33190.1	32346.5	32540.2	31623.2	30636.9	30834.7	31156.7	30442.9	31224.2	31214.3
934.775	33285.4	33306.2	33127.8	32798.3	32991.2	32311.7	31891.7	31410.3	30645.9	31462	30875.8	31315.4	30545.2
934.675	33580.2	33505.3	33467.4	33060.2	33323.9	32584	32521.3	30862.1	30902.7	31048.1	30989.4	31515.2	30806.8
934.575	33541.5	33594.6	34121.9	33337.2	33435.1	33122.8	32530	31358.4	30694.6	30495.3	30932.6	31636.9	30783.9
934.475	33627.3	33429.6	34232.9	33100.3	33871.7	33428.8	33318.7	31507.8	31396.2	30767.3	30905.2	31557.5	31549.6
934.375	34236.5	33863.3	34182.6	33934.9	34075.6	33526.1	33084.2	30973.7	31612.5	31598.6	31432.4	31615.4	31495.2
934.275	34227.1	33983.9	34102.8	34299.5	34206.2	33506.5	33407.7	31402	31254.7	31469	32090.4	31953.3	31638.1
934.175	34451.2	34182.1	34242.1	34235.9	34177.2	33468.7	33290.4	31600.8	31901.3	31668.9	31777.2	31581.5	32063.2
934.075	34133.7	34451.1	34275.3	33834.8	33926	33657.8	33185.3	31858.8	31374.6	32200.9	31639.3	31835.3	31905
933.975	34506.1	33857.9	34789	34057.4	34272.7	33305.2	33489.2	31863	31712.2	32121.7	31563.7	32155.7	32141.3
933.875	35626.5	34737.7	34793.9	34766.4	34205.6	33966.6	34255.6	32370	31856.6	32504.2	32331.7	32675.9	32938.3
933.775	35769.9	35209.8	35045.9	34801.9	35116.4	34876.9	34172.7	33157.2	32607.6	32549.5	33016.3	32827.9	32489.1
933.675	35310.3	35329.9	36004.5	34830.7	35094.4	35312.4	33896.7	32868.6	32501.1	32966.6	32725.9	33289.3	32915.1
933.575	35796	36102.2	35714.1	35634.8	35093.9	34608.2	34467.4	33669.1	32852.6	33153.6	32645.8	33212	32995.3
933.475	36003.8	35925.9	35925.2	35753.8	35684.3	35440.5	35159.1	33949.8	33092.5	33066.5	33714.6	33026.6	33459.4
933.375	36020.1	35700.1	36460.8	35418.2	35994	35377	35691.2	34173.3	32820.6	33912.6	33849.5	33971.4	34427.4
933.275	36544.8	36095	36639.6	35647.5	36229.8	35996.8	36055	34525.3	34461	34497.4	33911.1	34875.2	34921.5
933.175	36530.2	36812.9	37218.6	36631.7	36513.6	36719.7	37012	34863.5	35066.8	34043.2	33980.5	35849.7	35729.7
933.075	37375.6	37287.7	37238.9	36781.2	37344.2	36913.5	37272.9	35662.9	35604.4	35449.8	34785.2	36460.5	36307
932.975	37371.9	37517.2	37475.5	37446.6	37517	37337.6	37607.4	36323.2	36307.2	36245.8	36189.7	36960.3	36973.8
932.875	37545.1	37518.7	38246.3	37641.8	38456.8	37815	37981.6	37625.8	37114	37212.8	36828.9	38039.3	37657.7
932.775	38598.5	38465.1	38796.6	38881.5	38770.9	38127.4	39129.5	38783	38167.8	37781.4	37867.3	38762.5	38673.9
932.675	38796.4	39393.1	39631.9	39361.7	39518.4	39223.4	40194.7	40068.1	39563.2	38542	39432.7	39498.3	40131.2
932.575	38868.1	39903.2	39550.1	39994.2	39432	39961.3	41080.2	40667.1	40506.6	39812	40992.5	40481.7	41281.5
932.475	39206.7	40375.9	40067.4	41021.2	40324.5	40804.4	41432.8	42001.7	41349.8	40224.8	41527.1	41435.2	42133.9
932.375	39931	41114.4	40260.2	40788.8	40984	41425.9	42402.2	42976	42435.7	41266	42578.2	43227.1	43298.3
932.275	40592	40626.8	41327.5	41099.1	42314.1	42573.8	43162.5	43336.2	43361.4	42518.7	43546.4	44233.9	43954
932.175	40817	40748.1	41937	41665.8	42377.8	42810	43608.8	44134.8	44615.3	43122.6	44095.1	44512.6	44988.5
932.075	40794.1	40391.1	41769.8	41761.4	42515.2	43220	44068.1	44911.5	44723.7	44137.7	45036.8	45543.4	45290.8
931.975	40929.9	40399.6	41494.9	41557.6	43158.8	44175.9	44865.8	46323.6	45280.7	44949.8	45486.9	45686.7	45805.9
931.875	40863.8	40355.2	41466.7	42394.6	43199.8	43937.3	45128.2	45718.5	45602.8	45615.5	45487.4	45496.5	45469.2
931.775	40063.6	40735.2	41487.3	41647.9	43327.8	43762.1	44967.9	45545.8	46249.4	45169.4	45481.3	46125.5	45568.1
931.675	39683.6	40476.6	40795	41257.3	42730.9	43277.3	44553.2	45396.1	45536.9	45135.4	44749.3	45744.6	45881.4
931.575	39523.9	39660	40963.5	40849.6	42097.7	42700.3	44134.3	45560	44911.4	45005.5	44959.5	45258.5	45201.4
931.475	39117.2	38800.9	40207.1	40806.7	41723	42012.1	43895.7	44808.2	44349.4	44933.2	44559.2	44514.7	44211.9
931.375	38493.7	38400	39579.8	40156.8	40959	41945.9	43301.7	44144.6	43381.2	44105.1	44351.4	43525.3	43389.4
931.275	37900.3	37896.6	38974.4	38909.1	40133.3	40861.3	42204.8	43094	43196.2	43716.1	43343.9	42840.3	41928.4
931.175	37247.2	37818.4	38171.6	38664.6	39990	40831.4	41575.2	42260.2	41605	42491.2	42447.6	42387.1	41671
931.075	36556.8	36788.7	37127.4	37643.9	39044	39958.2	40249	41356.9	40755.8	41541.7	41483.5	40925.6	40919.6
930.975	35922.2	36300.5	36816.9	36786.7	38344	38774.5	39485.8	41064.6	39805.9	40653.5	40394.4	40975.4	39815.4
930.875	35106.7	35727.4	36305.3	36582.6	37495.6	37547	38652	40221	38610.8	39240.9	39365.5	39767	39402.6
930.775	34889.1	35525	35524	36117	36858.5	37791.5	37787.3	38841.2	37972	38477.1	38404.4	38544.4	38262.2
930.675	34713.6	34646	35314.4	35830.3	36509.1	36892.7	37581	38220.7	37282	37340.2	38144.9	37892.5	36918
930.575	34711.2	34063.1	34634.3	35062.9	36377.3	36094.1	36562.3	37024.2	36486.1	36690.5	36658.1	36511.7	36345.9
930.475	33783.3	34416.5	34280.2	34465.6	35073.8	35740.3	35707.9	36047.7	35773.8	35825.9	36082.7	35948.1	35833.7
930.375	33512.2	33674.9	34494.3	33460.6	34279.5	35007.9	34951.2	35452.6	35206.5	35210.8	35639.9	35002.8	35100.6
930.275	32827	32685.4	33340.4	33501.6	34428.6	34204.5	34275.3	35023.2	34226	35065	35273.4	34554	34361.6
930.175	32492.6	32677.9	32952.2	33587.4	34079.5	33378.3	34061.8	34834.9	33458.2	34365.2	34984	34701.7	34055
930.075	32496.5	32705.5	33565.5	32909.9	33281.6	32836.7	33979.6	33936.5	32789.5	33657	34582.5	33797.4	33671.4
929.975	32510.3	32506	33105.6	32165.3	33228.8	32900.5	33578.7	33353	32785.8	33210	33671.8	33203.4	33408.9
929.875	32617.3	32283.2	32313.5	32528.6	33003.5	33106.8	33121.8	32859.6	32324.5	33384.1	32867.8	33357.9	33188.8
929.775	31652.2	31525.5	32412.1	32805.5	32504	32735.8	32898.2	32795.7	32433.8	32797.9	32897.2	33341.9	32427
929.675	31324.4	31706	32563.5	32417.5	32276.8	32192.9	31921.8	32692	32073.5	32510.6	32489.9	32924.9	32490.2
929.575	31273.4	31661.6	32870.1	32112.9	32152.3	32253.2	31958.4	32156.5	31766.5	32806.9	32299.5	32563.4	32657.7
929.475	31620.2	32090.1	32610.2	31440.8	32088.8	32210.4	31716.6	32106.2	31338.4	32780.1	32582.7	32728	32499.3
929.375	31664.8	31625.7	31957.8	31576.5	32616.3	31689.7	31774.3	31657.9	31562.6	32109.2	32177.1	32652.5	32591
929.275	31825.7	31723.8	32306.6	32057.4	31683.3	31757.4	31996.7	31927.8	31493.4	31780.5	31644.3	32228.6	32248.4
929.175	31797.1	31502.1	31316.8	31803.3	31690.6	31550.6	31690.4	31442.3	31432.2	31460.9	32130.2	32021.2	31801
929.075	31345.9	30970.5	31501	31216.8	31954.1	31677.8	32208.2	31209.6	31591.3	31790	32137.6	31994	31966.6
928.975	31589.4	30874.8	31843.2	31463.7	32340.5	31985.9	32103.7	31193.1	31423.6	31417.4	32504.1	32189.7	31858.4
928.875	30969.3	30331.4	31599.3	31552.6	31860.6	31951.5	31366.4	31249	31588.6	31102.2	32055.5	32183.3	31463.6
928.775	31501.1	30835.5	31940.8	31688.9	31647.8	32015.5	31102.7	31160.2	31265.6	31589.2	31848.4	31761.9	31821.4
928.675	31469.8	31251.4	31714.2	31311.7	31133.2	31435.4	31346.5	31479.8	30904.3	32266.1	31353.1	31718.3	31712.5
928.575	31400.3	31000.5	31714.2	31386.5	31730.8	31565.2	31815.3	31146.5	31194.8	31679.8	31790.8	32307.7	31411.3
928.475	31256.2	30924.1	31936	31400.3	31444.4	31598.2	31793	30873.5	31480.7	31608.8	31431.7	32137.8	31708.1
928.375	31522.1	31235.9	32262.2	31413.9	31722.5	30872.4	31593.6	30398	31463	31667	31134.6	32213.8	32043.5
928.275	31250.5	31370.9	31687.2	31165.1	31657.5	31356.5	31780.6	30998.7	30578.6	31196.3	31305.2	32164.1	31618.6
928.175	31150.4	31408.1	31504.6	31405.6	31538.4	31130.1	31067.6	31511.5	30946.1	31148.9	31025.4	32003.4	31678.6
928.075	31093	31354.4	31525.7	31251.9	31313.6	30717.5	31274.7	30694.9	31636.8	31297	31126.3	31826.4	31570.9
927.975	31374.5	30987.8	31390	30877.2	31504.4	31354.6	31479.4	31349	31067.2	31016.9	31612.4	31802.2	31450.4
927.875	31009	31145	31598.8	31282.1	31405.7	31693.3	31073.4	31089.8	30833.1	31013.4	31106	31602.1	31620
927.775	31038	31113	31607.7	31263.8	31730	31368.7	31436	30949.5	31376.7	31476.1	31043.1	31020.9	31852.6
927.675	31642.8	31313.6	31463.4	31093.6	31587	31166	31129.9	30661.1	30898.8	31021.1	31554.6	31752.8	31598.5
927.575	31171.6	31096.2	31405.2	30866.5	31112.3	31073.7	31631.2	30483.1	30602.7	30908.3	31765.2	31978.5	31073.9
927.475	31439	31041.3	31101.9	31283.8	31394	31391.4	30799.8	30757.4	31062.1	31084.2	31520.7	31232.4	31315.4
927.375	30943.9	30840.7	31804.6	31394.4	31090.1	31014.7	31066.4	30943	31092.5	31034.2	31212.2	31134.8	32645.9
927.275	31065.6	30860.6	31953.7	30729.7	31260.8	30617.1	31030.7	30859.8	30844.5	31202	30925.8	30811.2	31832.3
927.175	31022.3	31019.3	31577	31161.8	31744.4	31425.1	31074.9	31249	31198.3	31390.9	31037.6	31414.4	31226.2
927.075	31290.7	30788	31781	31368.4	31290.9	31484.2	30852.2	30978.2	30829.2	31641.2	31594.4	31839.5	31404.8
926.975	31625.8	30676	31423.5	31471.8	31361.1	31338.3	30898.3	30879.1	30829.6	30944.6	30801.3	31437.7	31418.2
926.875	31107.8	30845.1	32184.9	31036.9	31159.8	31319.2	31428.7	30999.6	30639.8	31052	30832.5	31933.9	31696
926.775	30721.4	30974.9	31881.8	31164.6	31467.1	30572.9	31125.5	30834.1	30905.3	31552.4	30795.5	31752.8	31548.4
926.675	30814.5	30954.8	31604.7	30722.3	31453	31093.3	31349.9	30575.8	31246.3	31076.3	30906.8	31525.7	31537.1
926.575	31258.6	30374.7	31659.8	30296.2	31371.5	31094	31147.6	30370.5	31201.1	31071.2	31632.2	31395.4	31179.1
926.475	31227.8	30846.4	31872.7	30262.6	30992.9	30974	30848.1	30885.2	30882.3	30752.3	31083.2	30757.9	31407.8
926.375	31412.2	30985.5	31621.2	31015.2	31475.5	31683	31290.7	31026.4	29983.4	31079.5	31656.5	30609.5	31631.4
926.275	31389.5	31208.3	31723.1	30998.8	31633.7	31303.9	31129.4	30877.7	30738.7	31215.4	31696.6	31521.4	31428
926.175	30607.7	31470.6	31740.3	30576.7	31061.3	30690.8	30987.3	30782.6	31075.8	31118.4	30990.4	31408.2	31423.6
926.075	30825.8	31726.4	31663.6	30837.7	31558.8	30953	31578.1	30706.6	30437.3	31667	31060.6	31025.7	31787.8
925.975	30531.1	31566.1	31721.3	31394.9	31493.7	31374.2	31268.1	30917.6	30705.7	31730.8	31255	31323.8	31949.9
925.875	30656.5	31498.4	31965.4	31514.7	31502.9	30500.3	31506.8	30503.3	31160.7	31154.7	30878.1	30857.2	31362.4
925.775	30771.1	30996.9	32259.1	30858.6	31131.1	30972.6	31829.8	30479.8	31224.8	31025.5	30224.2	30880	31064.9
925.675	30717.4	31113.5	31751.5	31045.9	31203.9	31692.6	31345	30334.6	30980.2	30887.7	30837.1	31403.9	31304.2
925.575	30620.8	31511.9	31417.7	31005	31066.8	31433.2	30412	30735.7	30887.9	30876.2	30688	31065.9	31332.3
925.475	30815.7	30999.2	31431.9	30761.9	31303.1	30666.6	30370.3	31128.5	31386.2	31198.3	31052.3	31146.6	31119.8
925.375	31142.8	30813.6	31625.2	31368.4	31342.3	30860.5	30485.3	30565.3	31189.7	31702.6	31141.7	31413.9	31227.1
925.275	31151.7	31127.5	31980.2	31630.8	31264.8	31378.3	31264	30826.2	30730.5	31554	31438.8	31407.5	31136
925.175	30571	30724.5	31928.6	31182.3	31752	30923.8	31075.8	31179.3	30984.1	31381.6	31593.7	31540.6	31002.8
925.075	30601.6	30576.9	31149.9	31306.2	31383.6	30560.7	30764.4	30980	30398.7	31244.6	30862.7	31649.7	31146.5
924.975	31511.2	30514.6	31132.4	31743.5	31467.9	30754.4	30808.1	30750	30666.5	30897	31447.7	31317.9	31670.1
924.875	30768.4	30852.6	31427.8	30860.5	31394	30794.8	30965.7	30635	30169.7	30547.7	31130.6	31006.3	31794.7
924.775	30558.4	31158.5	31636.4	30876	31492.2	30996.3	30840.1	30895.4	30609.2	30510.5	30112.4	31007.9	31215.3
924.675	30652.6	30675.7	31306.7	31103.1	31352.2	30559.8	30980.5	30760.9	30943.5	30501.5	31012.5	30636.5	31017
924.575	31334.3	30321.8	31320.1	31076.2	31246	31071.6	30925.7	30328.5	30242.6	31310.2	31304.2	30612.7	31082.5
924.475	31486.1	30592.1	31626.8	30663.9	31446.5	30983.1	30804.7	31114.3	30438.7	31334	30999.3	31090.4	31086.7
924.375	31509	30708	31773.4	30631.3	30900	30815.1	30356	30708.2	30229.4	31387.6	30697.9	31267.8	31314.7
924.275	31428.9	30745.4	31717	30454.9	31172.8	31057.7	31035.8	30449.7	30727.3	31154.2	30446	31007.6	31401.1
924.175	30592.5	30771.8	31389.5	30408.4	31225.6	30691.5	30884	31286.3	30296.2	31134.8	30453.6	31179.8	31196.5
924.075	31064.4	30878.6	31521.1	30820.7	31624.6	30723.3	30646.8	30691.5	30629.6	31858	31016	31188.9	30973.2
923.975	30477.6	30932.1	31829.3	30189.2	31222.5	31042.2	30572.3	30475.1	30292	30930.5	30558.3	31129.5	30783.2
923.875	30211.9	31147.6	31275.4	30915.8	31308.4	31436.3	31033.1	30954.2	30194.3	30719.9	31140	31258	30636.8
923.775	30212.2	31278.2	31493.4	30744.9	31527.7	30795.5	30560	31138.5	30171.1	30927.2	30831.2	30894.9	31282.2
923.675	30736.1	31328.3	31640.7	30724.5	31025.3	30791.2	30835.2	30593.5	30177.2	30844.7	30958.2	30654.6	31345.7
923.575	30797.3	30496.3	31462.1	30888.7	31411.2	31216.9	30769.3	30391.7	30911.3	30587.2	30855.6	30806.2	30656
923.475	30514.6	30938	31607.5	30335.3	31230.8	31121.3	30172.4	30511.3	30930.1	30495.5	30352.4	30552.8	31036.2
923.375	30716.7	31342.8	31752.3	30839.6	31178.3	30702.7	30834.7	30632.2	30853.3	31115.6	30223.7	30889.4	31159
923.275	30893.4	30862.9	31934.9	30330.3	31078.8	30799.5	30608.7	30459.7	30722.4	31118.6	30664.2	30696.7	30525.5
923.175	30618.1	30430.2	31720.8	30545.9	31091.6	30962.6	30989	30170	30832.2	30904.6	30715.7	30345.5	30569.1
923.075	30289.6	30340.6	31637.7	30721.8	31485.6	30845.4	30511.7	30360.2	30500.6	31291.2	30273.4	30826.5	30575.4
922.975	30583.1	30678	32036.3	30446.1	31293.2	30882.7	30358.9	30368.6	30129.4	30666.5	30958.2	30646.8	31118.7
922.875	30466.5	30531.7	31865.8	31005.4	30975.2	31775.5	30270.9	30166.7	30600.6	30392.9	30716.4	30778.7	30542.7
922.775	30596.2	30939.3	31625.2	30268.1	31274.9	31086.9	30631.5	30052.5	30415.9	30353.1	30448	30464.6	30652.7
922.675	30736.9	30835.3	31348.1	30566.2	31182.2	29909.8	30639	30115.7	30293.2	30661.2	30246.8	30509.2	30843
922.575	30823.1	30967.4	31129.6	30623.9	31116.4	30638.2	30133.1	30610.1	30282	30579.6	30955.7	30589	30483.2
922.475	30816	30790.3	31267.3	30740.9	31271.3	30647.3	29917	30377.5	30333.1	30372.1	30758.5	30940.4	30461.1
922.375	30395.3	30178.3	31620.9	30263.8	31620.4	30732.1	30444	30480.3	29976.2	30691.9	30429.5	31361.3	30387.5
922.275	30280	30357.2	31580	30986.6	30877.3	30620.5	30453.7	30436.9	30245.6	30373.9	30494.1	30960.3	29882.2
922.175	31194	30116.3	31641.5	30102.7	30915.1	30683.6	30059.6	30466.5	30156.1	30174.7	30637.3	29969.1	30382.1
922.075	31353.5	31179.9	30983.5	30616.5	30979.4	30638.4	30388.7	30080.3	30866.5	30624.7	30393.8	30194.1	30506.1
921.975	30444.3	30458.1	31121.7	30234.9	31632.7	30591.6	30337.8	30468.8	30508.5	30148.1	30021.2	30686.4	30478.1
921.875	30524.9	30365.9	31984.7	30738.5	31303.1	30541.8	30716.9	30741.1	30088.3	30519.1	30760	30448.1	30463.5
921.775	30109.9	30071.4	31680.1	30603.1	30890.8	30974.5	30683.9	30164.6	29973	30588.2	30597.5	30899.7	30625.2
921.675	30720.4	30659.7	31518.5	30491.9	31481.2	30738.3	30427.8	30194	30655.4	30564.1	30553.2	30465.3	30925
921.575	30944.9	30092.6	31523.6	30548.6	31226.9	31072	30752	30763.5	30336.1	29759.4	30244.7	31319	30581.8
921.475	30676.5	30334.7	31444.1	30557.6	31315.1	31050.1	30940.7	30147.2	30385.5	29962.1	30358.5	30991.8	30323.1
921.375	30841.9	30254.9	31361	30316.7	31358	30711.8	30593.2	29956.5	30229.4	30720.4	29826	30695.1	30255.6
921.275	30632.9	30779.2	31705.3	30260.9	31400	31099.5	30160.5	30427.6	29854.9	30015	30293.1	30336.3	30096
921.175	30351.2	30228.6	31664.4	30863.4	31072.3	30628.9	30390.9	30380.5	30043.1	30206.1	30392	30506.7	30351.8
921.075	30633.1	30397.2	31561.7	30563.3	30610.7	30570.3	30236.4	30428.7	29704.1	30658.2	30018.6	30504.4	30427.3
920.975	30699.7	29920.9	31929.6	31046.9	31236	30556.4	30626.4	30229.7	30005	30591.2	30127.4	30043.9	30242
920.875	30801.4	30709.3	31475.1	30758.3	31091.6	30320.7	30488.2	30306.1	30036.8	30700.5	29865	30165.1	30401.4
920.775	30349.7	31099.6	30718	30445.9	31478.6	30605.4	30068.8	30316.6	29782.7	30585.4	30031.6	30430.1	30936.6
920.675	30843.1	30648.1	31210.9	30882.7	31318.8	30278.4	30052.1	30161.4	30028	29936.2	30889.3	30495.5	30651.1
920.575	30668.6	30906.5	31096.8	30916.8	31296.3	30885.1	29716.7	30439	30250	30645.7	29937.5	30218.1	30413.6
920.475	30289.6	29662.8	31514.5	30268.5	30981.7	30663.3	30070.8	30072.6	29763.9	30475.8	30633.8	30260.2	30295.7
920.375	30628.7	30224.2	31437.5	30781.4	31246	30474	29801.6	30134.6	29719.4	30616.1	30074.7	30326	30211.4
920.275	30610	29795.7	31387.2	30695.9	31480.7	30324.6	30490.6	29864.9	29545.8	30334.6	29652.6	30326.9	30663.9
920.175	30300.2	30879.1	31565.5	29957.1	30996.1	31052.4	30622.5	30281	30120.6	30761.3	30063.2	30553.5	30844.6
920.075	30069.7	30988.3	31679.4	30088.8	31621.7	30836.3	30093.1	30491.7	30214.1	30463.4	30183.6	30740.3	30472.3
919.975	30340.1	31062.4	31138.5	30734	31358	30610	29815.9	30386.1	30184.6	30440.9	30307.8	30939.5	30337.4
919.875	30103.5	30423	30859	30830.7	31286.2	30442.4	30326.9	30146.9	30255.1	30595.1	29825.5	29831.5	30887.2
919.775	30584.3	29911.4	31421	30729.5	30890.3	29833.6	30496.9	30195.2	30319.6	30138.2	29701.6	30318.7	30787.8
919.675	30618.3	29973.6	31170.5	30559.3	30906.8	30450.1	29829	30287.2	29916.6	30396.8	29916	30723.2	30288.8
919.575	30835.5	29834.2	30915.7	30493.5	30830.3	31010.1	30078.1	30322.9	29779.9	30293	29641.7	30613	30596.4
919.475	30478.8	30551.8	31719.5	30721.6	31943.9	30709.4	30006.8	29704.5	29892.9	29994.7	29976.3	30113.6	30432.9
919.375	29991.4	30248.2	31568.3	30221.8	30951.9	30542.8	30100.6	30069.5	29907.6	30459.9	30595.8	30468.7	30148.4
919.275	30200.6	30543.6	30923.8	29784.3	30415.9	30470.4	30671.5	30388.9	29666.7	30483.7	30695.1	29999.5	30204.7
919.175	30671.8	30182.4	31628.8	30449.2	31671.3	30602.1	30318.9	30409.9	29886.2	30265.1	30484	30007.5	30406
919.075	31182.7	30363.4	31375.5	30254	31399	30735.7	30503.9	30077.2	30009.2	30077.2	30179.6	30378.8	30289.7
918.975	30510.9	30788.5	31785	30733	31406.8	30439.1	30429	30253	30099.9	30541.3	29894.2	29906	30092.5

## Sheet: Fig. 3a
electric field off																electric field on
E-Ef	beta	alpha	beta	alpha	beta	alpha	beta	alpha	beta	alpha	beta	alpha	beta	beta		E-Ef	alpha	beta	alpha	beta	alpha	beta	alpha	beta	alpha	beta	alpha	beta	beta
eV	O1(2p)	O2(2p)	O2(2p)	C(2p)	C(2p)	Pd xy	Pd xy	Pd z	Pd z	Cu(4d_xy)	Cu(4d_xy)	Cu(4d_z)	Cu(4d_z)	Cu(4d_z)		eV	O2(2p)	O2(2p)	C(2p)	C(2p)	Pd xy	Pd xy	Pd z	Pd z	Cu(4d_xy)	Cu(4d_xy)	Cu(4d_z)	Cu(4d_z)	Cu(4d_z)
-5.0004	0.00207	-0.00207	0.00117	-0.00117	0.0014	-0.0014	0.000248	-0.000248	0.0031	-0.0031	-0.0001704	0.0001704	-0.0002556	0.0002556		-4.9999	-0.00057	0.000574	-0.000192	0.000212	-0.000269	0.000269	-6.9e-05	3.4e-05	-0.000478	0.000506	-0.000488802	0.000468003	-0.000733198	0.000701997
-4.9994	0.00208	-0.00208	0.00118	-0.00118	0.0014	-0.0014	0.000249	-0.000249	0.00312	-0.00312	-0.000171194	0.0001712	-0.000256806	0.0002568		-4.9989	-0.000578	0.000581	-0.000195	0.000215	-0.000272	0.000272	-7e-05	3.5e-05	-0.000486	0.000514	-0.0004984	0.0004768	-0.0007476	0.0007152
-4.9984	0.00209	-0.00209	0.00118	-0.00118	0.0014	-0.0014	0.000251	-0.000251	0.00314	-0.00314	-0.000171597	0.000171597	-0.000257403	0.000257403		-4.9979	-0.000584	0.000587	-0.000197	0.000218	-0.000275	0.000275	-7.2e-05	3.5e-05	-0.000493	0.000521	-0.000508005	0.0004856	-0.000761995	0.0007284
-4.9974	0.0021	-0.0021	0.00119	-0.00119	0.00141	-0.00141	0.000253	-0.000253	0.00316	-0.00316	-0.000172394	0.0001724	-0.000258606	0.0002586		-4.9969	-0.00059	0.000594	-0.0002	0.000221	-0.000278	0.000278	-7.3e-05	3.6e-05	-0.000499	0.000528	-0.000517595	0.000494398	-0.000776405	0.000741602
-4.9964	0.00211	-0.00211	0.00119	-0.00119	0.00141	-0.00141	0.000254	-0.000254	0.00319	-0.00319	-0.0001728	0.0001728	-0.0002592	0.0002592		-4.9959	-0.000596	0.0006	-0.000202	0.000224	-0.00028	0.00028	-7.4e-05	3.6e-05	-0.000506	0.000535	-0.000526395	0.000502403	-0.000789605	0.000753597
-4.9954	0.00212	-0.00212	0.0012	-0.0012	0.00141	-0.00141	0.000256	-0.000256	0.00321	-0.00321	-0.000173594	0.000173594	-0.000260406	0.000260406		-4.9949	-0.000602	0.000605	-0.000204	0.000226	-0.000283	0.000283	-7.6e-05	3.7e-05	-0.000512	0.000542	-0.0005356	0.0005108	-0.0008034	0.0007662
-4.9944	0.00213	-0.00213	0.0012	-0.0012	0.00141	-0.00141	0.000258	-0.000258	0.00323	-0.00323	-0.000173997	0.000173997	-0.000261003	0.000261003		-4.9939	-0.000607	0.00061	-0.000206	0.000228	-0.000285	0.000285	-7.7e-05	3.7e-05	-0.000517	0.000548	-0.000544002	0.000518398	-0.000815998	0.000777602
-4.9934	0.00214	-0.00214	0.0012	-0.0012	0.00141	-0.00141	0.00026	-0.00026	0.00326	-0.00326	-0.000174403	0.000174403	-0.000261597	0.000261597		-4.9929	-0.000612	0.000615	-0.000208	0.000231	-0.000287	0.000287	-7.8e-05	3.7e-05	-0.000523	0.000554	-0.000552805	0.000526002	-0.000829195	0.000788998
-4.9924	0.00215	-0.00215	0.00121	-0.00121	0.00142	-0.00142	0.000261	-0.000261	0.00328	-0.00328	-0.000174803	0.000174803	-0.000262197	0.000262197		-4.9919	-0.000616	0.000619	-0.00021	0.000233	-0.000288	0.000288	-7.9e-05	3.8e-05	-0.000528	0.000559	-0.000560795	0.0005336	-0.000841205	0.0008004
-4.9914	0.00216	-0.00216	0.00121	-0.00121	0.00142	-0.00142	0.000263	-0.000263	0.00331	-0.00331	-0.000175197	0.000175197	-0.000262803	0.000262803		-4.9909	-0.00062	0.000623	-0.000212	0.000235	-0.00029	0.00029	-8e-05	3.8e-05	-0.000533	0.000565	-0.000568798	0.000540404	-0.000853202	0.000810596
-4.9904	0.00217	-0.00217	0.00122	-0.00122	0.00142	-0.00142	0.000265	-0.000265	0.00333	-0.00333	-0.0001756	0.0001756	-0.0002634	0.0002634		-4.9899	-0.000623	0.000626	-0.000214	0.000237	-0.000291	0.000291	-8.1e-05	3.8e-05	-0.000538	0.000569	-0.000576402	0.000547602	-0.000864598	0.000821398
-4.9894	0.00218	-0.00218	0.00122	-0.00122	0.00142	-0.00142	0.000267	-0.000267	0.00336	-0.00336	-0.000176	0.000176	-0.000264	0.000264		-4.9889	-0.000627	0.00063	-0.000215	0.000238	-0.000293	0.000293	-8.2e-05	3.9e-05	-0.000542	0.000574	-0.000584	0.000554	-0.000876	0.000831
-4.9884	0.00219	-0.00219	0.00122	-0.00122	0.00142	-0.00142	0.000269	-0.000269	0.00338	-0.00338	-0.0001764	0.0001764	-0.0002646	0.0002646		-4.9879	-0.000629	0.000632	-0.000217	0.00024	-0.000294	0.000294	-8.3e-05	3.9e-05	-0.000546	0.000578	-0.000591202	0.0005604	-0.000886798	0.0008406
-4.9874	0.0022	-0.0022	0.00123	-0.00123	0.00142	-0.00142	0.000271	-0.000271	0.00341	-0.00341	-0.000176403	0.000176395	-0.000264597	0.000264605		-4.9869	-0.000632	0.000635	-0.000218	0.000241	-0.000295	0.000295	-8.4e-05	3.9e-05	-0.00055	0.000583	-0.000598395	0.0005668	-0.000897605	0.0008502
-4.9864	0.00221	-0.00221	0.00123	-0.00123	0.00142	-0.00142	0.000272	-0.000272	0.00343	-0.00343	-0.0001768	0.0001768	-0.0002652	0.0002652		-4.9859	-0.000634	0.000637	-0.000219	0.000243	-0.000295	0.000295	-8.5e-05	3.9e-05	-0.000553	0.000586	-0.000604798	0.000572802	-0.000907202	0.000859198
-4.9854	0.00222	-0.00222	0.00123	-0.00123	0.00142	-0.00142	0.000274	-0.000274	0.00346	-0.00346	-0.000177205	0.000177197	-0.000265795	0.000265803		-4.9849	-0.000636	0.000639	-0.00022	0.000244	-0.000296	0.000296	-8.6e-05	4e-05	-0.000557	0.00059	-0.000611598	0.0005784	-0.000917402	0.0008676
-4.9844	0.00223	-0.00223	0.00124	-0.00124	0.00142	-0.00142	0.000276	-0.000276	0.00348	-0.00348	-0.0001772	0.0001772	-0.0002658	0.0002658		-4.9839	-0.000637	0.00064	-0.000221	0.000245	-0.000296	0.000296	-8.7e-05	4e-05	-0.00056	0.000593	-0.000617602	0.0005836	-0.000926398	0.0008754
-4.9834	0.00224	-0.00224	0.00124	-0.00124	0.00142	-0.00142	0.000278	-0.000278	0.00351	-0.00351	-0.000177203	0.000177203	-0.000265797	0.000265797		-4.9829	-0.000639	0.000641	-0.000222	0.000246	-0.000297	0.000297	-8.7e-05	4e-05	-0.000562	0.000596	-0.0006236	0.0005888	-0.0009354	0.0008832
-4.9824	0.00225	-0.00225	0.00124	-0.00124	0.00142	-0.00142	0.00028	-0.00028	0.00354	-0.00354	-0.0001776	0.0001776	-0.0002664	0.0002664		-4.9819	-0.000639	0.000642	-0.000222	0.000247	-0.000297	0.000297	-8.8e-05	4e-05	-0.000565	0.000598	-0.000629202	0.0005936	-0.000943798	0.0008904
-4.9814	0.00226	-0.00226	0.00125	-0.00125	0.00142	-0.00142	0.000282	-0.000282	0.00356	-0.00356	-0.0001776	0.0001776	-0.0002664	0.0002664		-4.9809	-0.00064	0.000642	-0.000223	0.000248	-0.000297	0.000297	-8.9e-05	4e-05	-0.000567	0.000601	-0.0006348	0.0005984	-0.0009522	0.0008976
-4.9804	0.00227	-0.00227	0.00125	-0.00125	0.00142	-0.00142	0.000284	-0.000284	0.00359	-0.00359	-0.000177595	0.0001776	-0.000266405	0.0002664		-4.9799	-0.00064	0.000642	-0.000224	0.000248	-0.000296	0.000296	-9e-05	4e-05	-0.000569	0.000603	-0.00064	0.0006028	-0.00096	0.0009042
-4.9794	0.00228	-0.00228	0.00125	-0.00125	0.00142	-0.00142	0.000286	-0.000286	0.00362	-0.00362	-0.000177597	0.000177597	-0.000266403	0.000266403		-4.9789	-0.00064	0.000642	-0.000224	0.000249	-0.000296	0.000296	-9e-05	4e-05	-0.00057	0.000605	-0.0006448	0.000607202	-0.0009672	0.000910798
-4.9784	0.00228	-0.00228	0.00125	-0.00125	0.00142	-0.00142	0.000288	-0.000288	0.00365	-0.00365	-0.000177595	0.0001776	-0.000266405	0.0002664		-4.9779	-0.000639	0.000642	-0.000224	0.000249	-0.000296	0.000296	-9.1e-05	4e-05	-0.000572	0.000606	-0.000649602	0.000610802	-0.000974398	0.000916198
-4.9774	0.00229	-0.00229	0.00126	-0.00126	0.00142	-0.00142	0.00029	-0.00029	0.00367	-0.00367	-0.0001776	0.0001776	-0.0002664	0.0002664		-4.9769	-0.000638	0.000641	-0.000224	0.00025	-0.000295	0.000295	-9.1e-05	4e-05	-0.000573	0.000607	-0.000653995	0.0006144	-0.000981005	0.0009216
-4.9764	0.0023	-0.0023	0.00126	-0.00126	0.00142	-0.00142	0.000291	-0.000291	0.0037	-0.0037	-0.0001776	0.0001776	-0.0002664	0.0002664		-4.9759	-0.000637	0.000639	-0.000225	0.00025	-0.000294	0.000294	-9.2e-05	4e-05	-0.000574	0.000608	-0.000657998	0.000617998	-0.000987002	0.000927002
-4.9754	0.00231	-0.00231	0.00126	-0.00126	0.00142	-0.00142	0.000293	-0.000293	0.00373	-0.00373	-0.0001772	0.0001772	-0.0002658	0.0002658		-4.9749	-0.000636	0.000638	-0.000225	0.00025	-0.000293	0.000293	-9.2e-05	4e-05	-0.000574	0.000609	-0.000661998	0.000621204	-0.000993002	0.000931796
-4.9744	0.00232	-0.00232	0.00126	-0.00126	0.00142	-0.00142	0.000295	-0.000295	0.00376	-0.00376	-0.000177202	0.000177202	-0.000265798	0.000265798		-4.9739	-0.000634	0.000636	-0.000224	0.00025	-0.000292	0.000292	-9.3e-05	4e-05	-0.000575	0.000609	-0.000665202	0.000624	-0.000997798	0.000936
-4.9734	0.00233	-0.00233	0.00127	-0.00127	0.00141	-0.00141	0.000297	-0.000297	0.00378	-0.00378	-0.0001768	0.000176805	-0.0002652	0.000265195		-4.9729	-0.000632	0.000634	-0.000224	0.000249	-0.000291	0.000291	-9.3e-05	4e-05	-0.000575	0.000609	-0.0006688	0.0006264	-0.001	0.0009396
-4.9724	0.00234	-0.00234	0.00127	-0.00127	0.00141	-0.00141	0.000299	-0.000299	0.00381	-0.00381	-0.000176802	0.000176802	-0.000265198	0.000265198		-4.9719	-0.00063	0.000632	-0.000224	0.000249	-0.000289	0.000289	-9.4e-05	4e-05	-0.000574	0.000609	-0.000671598	0.0006288	-0.00101	0.0009432
-4.9714	0.00235	-0.00235	0.00127	-0.00127	0.00141	-0.00141	0.000301	-0.000301	0.00384	-0.00384	-0.0001764	0.0001764	-0.0002646	0.0002646		-4.9709	-0.000627	0.000629	-0.000223	0.000249	-0.000288	0.000288	-9.4e-05	4e-05	-0.000574	0.000609	-0.0006744	0.0006308	-0.00101	0.0009462
-4.9704	0.00236	-0.00236	0.00127	-0.00127	0.00141	-0.00141	0.000303	-0.000303	0.00387	-0.00387	-0.0001764	0.0001764	-0.0002646	0.0002646		-4.9699	-0.000624	0.000626	-0.000223	0.000248	-0.000286	0.000286	-9.4e-05	4e-05	-0.000573	0.000608	-0.0006768	0.0006328	-0.00102	0.0009492
-4.9694	0.00236	-0.00236	0.00127	-0.00127	0.00141	-0.00141	0.000305	-0.000305	0.0039	-0.0039	-0.000176	0.000175998	-0.000264	0.000264002		-4.9689	-0.000621	0.000623	-0.000222	0.000248	-0.000285	0.000285	-9.5e-05	4e-05	-0.000572	0.000607	-0.000678804	0.000634002	-0.00102	0.000950998
-4.9684	0.00237	-0.00237	0.00128	-0.00128	0.0014	-0.0014	0.000307	-0.000307	0.00393	-0.00393	-0.000175605	0.000175598	-0.000263395	0.000263402		-4.9679	-0.000618	0.000619	-0.000222	0.000247	-0.000283	0.000283	-9.5e-05	4e-05	-0.000571	0.000606	-0.0006808	0.000635198	-0.00102	0.000952802
-4.9674	0.00238	-0.00238	0.00128	-0.00128	0.0014	-0.0014	0.000309	-0.000309	0.00396	-0.00396	-0.000175205	0.000175198	-0.000262795	0.000262802		-4.9669	-0.000614	0.000616	-0.000221	0.000246	-0.000281	0.000281	-9.5e-05	4e-05	-0.00057	0.000604	-0.000682404	0.000636402	-0.00102	0.000954598
-4.9664	0.00239	-0.00239	0.00128	-0.00128	0.0014	-0.0014	0.000311	-0.000311	0.00399	-0.00399	-0.0001748	0.000174805	-0.0002622	0.000262195		-4.9659	-0.00061	0.000612	-0.00022	0.000245	-0.000279	0.000279	-9.5e-05	4e-05	-0.000568	0.000603	-0.0006836	0.0006372	-0.00103	0.0009558
-4.9654	0.0024	-0.0024	0.00128	-0.00128	0.0014	-0.0014	0.000313	-0.000313	0.00402	-0.00402	-0.0001744	0.0001744	-0.0002616	0.0002616		-4.9649	-0.000606	0.000607	-0.000219	0.000244	-0.000276	0.000276	-9.5e-05	3.9e-05	-0.000566	0.000601	-0.000684404	0.000637602	-0.00103	0.000956398
-4.9644	0.0024	-0.0024	0.00128	-0.00128	0.00139	-0.00139	0.000315	-0.000315	0.00405	-0.00405	-0.000174	0.000174	-0.000261	0.000261		-4.9639	-0.000602	0.000603	-0.000218	0.000243	-0.000274	0.000274	-9.5e-05	3.9e-05	-0.000564	0.000598	-0.000685202	0.0006376	-0.00103	0.0009564
-4.9634	0.00241	-0.00241	0.00128	-0.00128	0.00139	-0.00139	0.000317	-0.000317	0.00408	-0.00408	-0.000173202	0.000173196	-0.000259798	0.000259804		-4.9629	-0.000597	0.000598	-0.000217	0.000242	-0.000272	0.000272	-9.5e-05	3.9e-05	-0.000561	0.000596	-0.000685198	0.0006376	-0.00103	0.0009564
-4.9624	0.00242	-0.00242	0.00129	-0.00129	0.00139	-0.00139	0.000319	-0.000319	0.00411	-0.00411	-0.000172802	0.000172802	-0.000259198	0.000259198		-4.9619	-0.000592	0.000593	-0.000215	0.00024	-0.000269	0.000269	-9.5e-05	3.9e-05	-0.000559	0.000593	-0.0006852	0.000636802	-0.00103	0.000955198
-4.9614	0.00243	-0.00243	0.00129	-0.00129	0.00138	-0.00138	0.000322	-0.000321	0.00414	-0.00414	-0.000172398	0.000172402	-0.000258602	0.000258598		-4.9609	-0.000587	0.000588	-0.000214	0.000239	-0.000266	0.000266	-9.5e-05	3.9e-05	-0.000556	0.00059	-0.000685202	0.000636402	-0.00103	0.000954598
-4.9604	0.00244	-0.00244	0.00129	-0.00129	0.00138	-0.00138	0.000324	-0.000324	0.00417	-0.00417	-0.000171598	0.000171598	-0.000257402	0.000257402		-4.9599	-0.000582	0.000582	-0.000212	0.000237	-0.000264	0.000264	-9.5e-05	3.8e-05	-0.000553	0.000587	-0.000684398	0.0006352	-0.00103	0.0009528
-4.9594	0.00244	-0.00244	0.00129	-0.00129	0.00138	-0.00138	0.000326	-0.000326	0.0042	-0.00419	-0.000171198	0.000171198	-0.000256802	0.000256802		-4.9589	-0.000576	0.000577	-0.000211	0.000236	-0.000261	0.000261	-9.5e-05	3.8e-05	-0.000549	0.000583	-0.000683602	0.000633997	-0.00103	0.000951003
-4.9584	0.00245	-0.00245	0.00129	-0.00129	0.00137	-0.00137	0.000328	-0.000328	0.00423	-0.00423	-0.000170398	0.000170398	-0.000255602	0.000255602		-4.9579	-0.00057	0.000571	-0.000209	0.000234	-0.000258	0.000258	-9.5e-05	3.8e-05	-0.000546	0.00058	-0.000682396	0.0006324	-0.00102	0.0009486
-4.9574	0.00246	-0.00246	0.00129	-0.00129	0.00137	-0.00137	0.00033	-0.00033	0.00426	-0.00426	-0.000169598	0.000169598	-0.000254402	0.000254402		-4.9569	-0.000564	0.000564	-0.000208	0.000232	-0.000255	0.000255	-9.4e-05	3.7e-05	-0.000542	0.000576	-0.000680802	0.000630398	-0.00102	0.000945602
-4.9564	0.00247	-0.00247	0.00129	-0.00129	0.00136	-0.00136	0.000332	-0.000332	0.00429	-0.00429	-0.000169198	0.000169202	-0.000253802	0.000253798		-4.9559	-0.000558	0.000558	-0.000206	0.00023	-0.000251	0.000251	-9.4e-05	3.7e-05	-0.000538	0.000571	-0.000678796	0.0006284	-0.00102	0.0009426
-4.9554	0.00247	-0.00247	0.00129	-0.00129	0.00136	-0.00136	0.000334	-0.000334	0.00432	-0.00432	-0.000168402	0.0001684	-0.000252598	0.0002526		-4.9549	-0.000551	0.000551	-0.000204	0.000228	-0.000248	0.000248	-9.4e-05	3.7e-05	-0.000534	0.000567	-0.0006768	0.000626	-0.00102	0.000939
-4.9544	0.00248	-0.00248	0.00129	-0.00129	0.00135	-0.00135	0.000336	-0.000336	0.00435	-0.00435	-0.0001676	0.000167604	-0.0002514	0.000251396		-4.9539	-0.000544	0.000545	-0.000202	0.000226	-0.000245	0.000245	-9.3e-05	3.6e-05	-0.000529	0.000562	-0.0006744	0.000623203	-0.00101	0.000934797
-4.9534	0.00249	-0.00249	0.00129	-0.00129	0.00135	-0.00135	0.000338	-0.000338	0.00438	-0.00438	-0.000166802	0.000166802	-0.000250198	0.000250198		-4.9529	-0.000537	0.000538	-0.0002	0.000224	-0.000241	0.000241	-9.3e-05	3.6e-05	-0.000524	0.000557	-0.0006716	0.00062	-0.00101	0.00093
-4.9524	0.00249	-0.00249	0.00129	-0.00129	0.00135	-0.00135	0.00034	-0.00034	0.00441	-0.00441	-0.000166004	0.000165998	-0.000248996	0.000249002		-4.9519	-0.00053	0.00053	-0.000198	0.000221	-0.000238	0.000238	-9.3e-05	3.6e-05	-0.000519	0.000552	-0.000668402	0.000616801	-0.001	0.000925199
-4.9514	0.0025	-0.0025	0.00129	-0.00129	0.00134	-0.00134	0.000342	-0.000342	0.00444	-0.00444	-0.0001652	0.0001652	-0.0002478	0.0002478		-4.9509	-0.000523	0.000523	-0.000195	0.000219	-0.000234	0.000234	-9.2e-05	3.5e-05	-0.000514	0.000547	-0.000664802	0.0006132	-0.000997198	0.0009198
-4.9504	0.00251	-0.00251	0.00129	-0.00129	0.00134	-0.00134	0.000344	-0.000343	0.00447	-0.00447	-0.0001644	0.0001644	-0.0002466	0.0002466		-4.9499	-0.000516	0.000515	-0.000193	0.000216	-0.000231	0.000231	-9.1e-05	3.5e-05	-0.000509	0.000541	-0.000660802	0.000609199	-0.000991198	0.000913801
-4.9494	0.00251	-0.00251	0.00129	-0.00129	0.00133	-0.00133	0.000345	-0.000345	0.0045	-0.0045	-0.0001632	0.0001632	-0.0002448	0.0002448		-4.9489	-0.000508	0.000508	-0.000191	0.000214	-0.000227	0.000227	-9.1e-05	3.4e-05	-0.000503	0.000535	-0.000656798	0.000604799	-0.000985202	0.000907201
-4.9484	0.00252	-0.00252	0.00129	-0.00129	0.00133	-0.00133	0.000347	-0.000347	0.00453	-0.00453	-0.000162404	0.000162398	-0.000243596	0.000243602		-4.9479	-0.0005	0.0005	-0.000188	0.000211	-0.000223	0.000223	-9e-05	3.4e-05	-0.000497	0.000529	-0.000652398	0.000600401	-0.000978602	0.000900599
-4.9474	0.00253	-0.00253	0.00129	-0.00129	0.00132	-0.00132	0.000349	-0.000349	0.00456	-0.00456	-0.000161202	0.000161196	-0.000241798	0.000241804		-4.9469	-0.000492	0.000492	-0.000186	0.000208	-0.000219	0.000219	-8.9e-05	3.4e-05	-0.000491	0.000522	-0.000647602	0.0005956	-0.000971398	0.0008934
-4.9464	0.00253	-0.00253	0.00129	-0.00129	0.00131	-0.00131	0.000351	-0.000351	0.00459	-0.00459	-0.000160398	0.000160398	-0.000240602	0.000240602		-4.9459	-0.000484	0.000483	-0.000183	0.000206	-0.000215	0.000215	-8.9e-05	3.3e-05	-0.000485	0.000516	-0.000642401	0.000590401	-0.000963599	0.000885599
-4.9454	0.00254	-0.00254	0.00129	-0.00129	0.00131	-0.00131	0.000353	-0.000353	0.00462	-0.00462	-0.000159198	0.000159198	-0.000238802	0.000238802		-4.9449	-0.000475	0.000475	-0.000181	0.000203	-0.000211	0.000211	-8.8e-05	3.3e-05	-0.000479	0.000509	-0.000636799	0.000584801	-0.000955201	0.000877199
-4.9444	0.00255	-0.00255	0.00129	-0.00129	0.0013	-0.0013	0.000355	-0.000355	0.00465	-0.00465	-0.000158398	0.000158402	-0.000237602	0.000237598		-4.9439	-0.000467	0.000466	-0.000178	0.0002	-0.000207	0.000207	-8.7e-05	3.2e-05	-0.000472	0.000502	-0.0006308	0.0005788	-0.0009462	0.0008682
-4.9434	0.00255	-0.00255	0.00129	-0.00129	0.0013	-0.0013	0.000357	-0.000357	0.00468	-0.00468	-0.0001572	0.0001572	-0.0002358	0.0002358		-4.9429	-0.000458	0.000457	-0.000175	0.000196	-0.000203	0.000203	-8.6e-05	3.2e-05	-0.000465	0.000495	-0.0006244	0.0005728	-0.0009366	0.0008592
-4.9424	0.00256	-0.00256	0.00129	-0.00129	0.00129	-0.00129	0.000359	-0.000359	0.00471	-0.00471	-0.000156002	0.000156002	-0.000233998	0.000233998		-4.9419	-0.000449	0.000448	-0.000172	0.000193	-0.000198	0.000198	-8.5e-05	3.1e-05	-0.000458	0.000487	-0.000618	0.0005664	-0.000927	0.0008496
-4.9414	0.00256	-0.00256	0.00129	-0.00129	0.00129	-0.00129	0.000361	-0.000361	0.00474	-0.00474	-0.000155198	0.000155202	-0.000232802	0.000232798		-4.9409	-0.00044	0.000439	-0.000169	0.00019	-0.000194	0.000194	-8.4e-05	3.1e-05	-0.000451	0.00048	-0.0006112	0.000559599	-0.0009168	0.000839401
-4.9404	0.00257	-0.00257	0.00129	-0.00129	0.00128	-0.00128	0.000363	-0.000363	0.00477	-0.00477	-0.000154002	0.000154	-0.000230998	0.000231		-4.9399	-0.000431	0.00043	-0.000166	0.000187	-0.00019	0.00019	-8.3e-05	3e-05	-0.000443	0.000472	-0.000603601	0.000552798	-0.000905399	0.000829202
-4.9394	0.00257	-0.00257	0.00129	-0.00129	0.00127	-0.00127	0.000365	-0.000365	0.0048	-0.0048	-0.000152798	0.000152798	-0.000229202	0.000229202		-4.9389	-0.000422	0.000421	-0.000163	0.000183	-0.000185	0.000185	-8.2e-05	3e-05	-0.000436	0.000463	-0.000596002	0.0005452	-0.000893998	0.0008178
-4.9384	0.00258	-0.00258	0.00129	-0.00129	0.00127	-0.00127	0.000366	-0.000366	0.00483	-0.00483	-0.0001516	0.000151598	-0.0002274	0.000227402		-4.9379	-0.000412	0.000411	-0.00016	0.00018	-0.000181	0.000181	-8.1e-05	2.9e-05	-0.000428	0.000455	-0.000588	0.000537601	-0.000882	0.000806399
-4.9374	0.00259	-0.00259	0.00129	-0.00129	0.00126	-0.00126	0.000368	-0.000368	0.00486	-0.00486	-0.000150398	0.000150398	-0.000225602	0.000225602		-4.9369	-0.000403	0.000402	-0.000157	0.000176	-0.000176	0.000176	-8e-05	2.8e-05	-0.00042	0.000447	-0.0005796	0.000529602	-0.0008694	0.000794398
-4.9364	0.00259	-0.00259	0.00129	-0.00129	0.00126	-0.00126	0.00037	-0.00037	0.00489	-0.00489	-0.0001492	0.0001492	-0.0002238	0.0002238		-4.9359	-0.000393	0.000392	-0.000153	0.000173	-0.000172	0.000172	-7.9e-05	2.8e-05	-0.000411	0.000438	-0.0005708	0.000521202	-0.0008562	0.000781798
-4.9354	0.0026	-0.0026	0.00129	-0.00129	0.00125	-0.00125	0.000372	-0.000372	0.00492	-0.00492	-0.000147597	0.0001476	-0.000221403	0.0002214		-4.9349	-0.000383	0.000382	-0.00015	0.000169	-0.000167	0.000167	-7.7e-05	2.7e-05	-0.000403	0.000429	-0.000561999	0.000512801	-0.000843001	0.000769199
-4.9344	0.0026	-0.0026	0.00129	-0.00129	0.00124	-0.00124	0.000374	-0.000374	0.00495	-0.00495	-0.0001464	0.000146403	-0.0002196	0.000219597		-4.9339	-0.000373	0.000372	-0.000146	0.000165	-0.000163	0.000163	-7.6e-05	2.7e-05	-0.000394	0.00042	-0.0005524	0.000503599	-0.0008286	0.000755401
-4.9334	0.00261	-0.00261	0.00129	-0.00129	0.00124	-0.00124	0.000375	-0.000375	0.00498	-0.00498	-0.000145202	0.0001452	-0.000217798	0.0002178		-4.9329	-0.000363	0.000362	-0.000143	0.000161	-0.000158	0.000158	-7.5e-05	2.6e-05	-0.000385	0.00041	-0.000542401	0.000494398	-0.000813599	0.000741602
-4.9324	0.00261	-0.00261	0.00129	-0.00129	0.00123	-0.00123	0.000377	-0.000377	0.00501	-0.00501	-0.000143597	0.0001436	-0.000215403	0.0002154		-4.9319	-0.000353	0.000352	-0.000139	0.000157	-0.000153	0.000153	-7.3e-05	2.5e-05	-0.000376	0.000401	-0.000532398	0.0004848	-0.000798602	0.0007272
-4.9314	0.00261	-0.00262	0.00129	-0.00129	0.00122	-0.00122	0.000379	-0.000379	0.00504	-0.00504	-0.000142403	0.000142398	-0.000213597	0.000213602		-4.9309	-0.000343	0.000341	-0.000136	0.000153	-0.000149	0.000149	-7.2e-05	2.5e-05	-0.000367	0.000391	-0.000521599	0.0004748	-0.000782401	0.0007122
-4.9304	0.00262	-0.00262	0.00128	-0.00128	0.00122	-0.00122	0.000381	-0.000381	0.00507	-0.00507	-0.0001408	0.000140798	-0.0002112	0.000211202		-4.9299	-0.000332	0.000331	-0.000132	0.000149	-0.000144	0.000144	-7e-05	2.4e-05	-0.000358	0.000381	-0.0005108	0.000464398	-0.0007662	0.000696602
-4.9294	0.00262	-0.00262	0.00128	-0.00128	0.00121	-0.00121	0.000382	-0.000382	0.00509	-0.00509	-0.000139599	0.000139601	-0.000209401	0.000209399		-4.9289	-0.000322	0.000321	-0.000128	0.000145	-0.000139	0.000139	-6.9e-05	2.3e-05	-0.000348	0.000371	-0.000499201	0.000454001	-0.000748799	0.000680999
-4.9284	0.00263	-0.00263	0.00128	-0.00128	0.0012	-0.0012	0.000384	-0.000384	0.00512	-0.00512	-0.000138003	0.000137999	-0.000206997	0.000207001		-4.9279	-0.000311	0.00031	-0.000125	0.000141	-0.000134	0.000134	-6.7e-05	2.3e-05	-0.000338	0.00036	-0.000487602	0.000442801	-0.000731398	0.000664199
-4.9274	0.00263	-0.00263	0.00128	-0.00128	0.0012	-0.0012	0.000386	-0.000386	0.00515	-0.00515	-0.000136399	0.000136401	-0.000204601	0.000204599		-4.9269	-0.000301	0.000299	-0.000121	0.000136	-0.000129	0.000129	-6.5e-05	2.2e-05	-0.000328	0.00035	-0.000475599	0.0004316	-0.000713401	0.0006474
-4.9264	0.00264	-0.00264	0.00128	-0.00128	0.00119	-0.00119	0.000387	-0.000387	0.00518	-0.00518	-0.000135203	0.000135199	-0.000202797	0.000202801		-4.9259	-0.00029	0.000289	-0.000117	0.000132	-0.000124	0.000124	-6.3e-05	2.1e-05	-0.000318	0.000339	-0.0004628	0.000419999	-0.0006942	0.000630001
-4.9254	0.00264	-0.00264	0.00128	-0.00128	0.00118	-0.00118	0.000389	-0.000389	0.00521	-0.00521	-0.000133599	0.000133601	-0.000200401	0.000200399		-4.9249	-0.000279	0.000278	-0.000113	0.000128	-0.00012	0.00012	-6.2e-05	2e-05	-0.000308	0.000328	-0.000450001	0.000407999	-0.000674999	0.000612001
-4.9244	0.00264	-0.00264	0.00128	-0.00128	0.00117	-0.00117	0.00039	-0.00039	0.00524	-0.00524	-0.000132	0.000132003	-0.000198	0.000197997		-4.9239	-0.000268	0.000267	-0.000109	0.000123	-0.000115	0.000115	-6e-05	2e-05	-0.000297	0.000317	-0.0004368	0.0003956	-0.0006552	0.0005934
-4.9234	0.00265	-0.00265	0.00127	-0.00127	0.00117	-0.00117	0.000392	-0.000392	0.00526	-0.00526	-0.000130399	0.000130399	-0.000195601	0.000195601		-4.9229	-0.000257	0.000256	-0.000105	0.000118	-0.00011	0.00011	-5.8e-05	1.9e-05	-0.000286	0.000305	-0.0004228	0.0003832	-0.0006342	0.0005748
-4.9224	0.00265	-0.00265	0.00127	-0.00127	0.00116	-0.00116	0.000394	-0.000394	0.00529	-0.00529	-0.0001288	0.000128803	-0.0001932	0.000193197		-4.9219	-0.000246	0.000245	-0.000101	0.000114	-0.000105	0.000105	-5.6e-05	1.8e-05	-0.000276	0.000294	-0.0004088	0.00037	-0.0006132	0.000555
-4.9214	0.00265	-0.00265	0.00127	-0.00127	0.00115	-0.00115	0.000395	-0.000395	0.00532	-0.00532	-0.000127199	0.000127201	-0.000190801	0.000190799		-4.9209	-0.000235	0.000234	-9.6e-05	0.000109	-0.0001	0.0001	-5.4e-05	1.8e-05	-0.000265	0.000282	-0.000394401	0.000356801	-0.000591599	0.000535199
-4.9204	0.00266	-0.00266	0.00127	-0.00127	0.00115	-0.00115	0.000397	-0.000397	0.00535	-0.00535	-0.000125603	0.000125599	-0.000188397	0.000188401		-4.9199	-0.000224	0.000223	-9.2e-05	0.000104	-9.5e-05	9.5e-05	-5.2e-05	1.7e-05	-0.000253	0.00027	-0.000379599	0.000343201	-0.000569401	0.000514799
-4.9194	0.00266	-0.00266	0.00127	-0.00127	0.00114	-0.00114	0.000398	-0.000398	0.00537	-0.00537	-0.000124001	0.000123997	-0.000185999	0.000186003		-4.9189	-0.000213	0.000212	-8.8e-05	0.0001	-9e-05	9e-05	-5e-05	1.6e-05	-0.000242	0.000258	-0.000364	0.0003288	-0.000546	0.0004932
-4.9184	0.00266	-0.00266	0.00127	-0.00127	0.00113	-0.00113	0.0004	-0.0004	0.0054	-0.0054	-0.000122001	0.000121998	-0.000182999	0.000183002		-4.9179	-0.000202	0.0002	-8.4e-05	9.5e-05	-8.5e-05	8.5e-05	-4.8e-05	1.5e-05	-0.00023	0.000246	-0.000348401	0.000314401	-0.000522599	0.000471599
-4.9174	0.00267	-0.00267	0.00126	-0.00126	0.00112	-0.00112	0.000401	-0.000401	0.00543	-0.00543	-0.000120402	0.000120399	-0.000180598	0.000180601		-4.9169	-0.00019	0.000189	-7.9e-05	9e-05	-8e-05	8e-05	-4.5e-05	1.4e-05	-0.000219	0.000233	-0.0003324	0.000299999	-0.0004986	0.000450001
-4.9164	0.00267	-0.00267	0.00126	-0.00126	0.00112	-0.00112	0.000402	-0.000402	0.00546	-0.00546	-0.000118799	0.000118801	-0.000178201	0.000178199		-4.9159	-0.000179	0.000178	-7.5e-05	8.5e-05	-7.5e-05	7.5e-05	-4.3e-05	1.4e-05	-0.000207	0.000221	-0.000315599	0.000284801	-0.000473401	0.000427199
-4.9154	0.00267	-0.00267	0.00126	-0.00126	0.00111	-0.00111	0.000404	-0.000404	0.00548	-0.00548	-0.000116799	0.000116799	-0.000175201	0.000175201		-4.9149	-0.000168	0.000167	-7e-05	8e-05	-7e-05	7e-05	-4.1e-05	1.3e-05	-0.000195	0.000208	-0.0002988	0.0002692	-0.0004482	0.0004038
-4.9144	0.00267	-0.00267	0.00126	-0.00126	0.0011	-0.0011	0.000405	-0.000405	0.00551	-0.00551	-0.000115201	0.0001152	-0.000172799	0.0001728		-4.9139	-0.000156	0.000155	-6.6e-05	7.5e-05	-6.5e-05	6.5e-05	-3.8e-05	1.2e-05	-0.000183	0.000195	-0.0002812	0.0002536	-0.0004218	0.0003804
-4.9134	0.00268	-0.00268	0.00126	-0.00126	0.00109	-0.00109	0.000406	-0.000406	0.00553	-0.00553	-0.0001132	0.0001132	-0.0001698	0.0001698		-4.9129	-0.000145	0.000144	-6.1e-05	7e-05	-6e-05	6e-05	-3.6e-05	1.1e-05	-0.00017	0.000182	-0.0002636	0.0002372	-0.0003954	0.0003558
-4.9124	0.00268	-0.00268	0.00125	-0.00125	0.00109	-0.00109	0.000408	-0.000408	0.00556	-0.00556	-0.000111601	0.000111598	-0.000167399	0.000167402		-4.9119	-0.000134	0.000132	-5.7e-05	6.4e-05	-5.6e-05	5.6e-05	-3.3e-05	1e-05	-0.000158	0.000168	-0.0002452	0.0002208	-0.0003678	0.0003312
-4.9114	0.00268	-0.00268	0.00125	-0.00125	0.00108	-0.00108	0.000409	-0.000409	0.00558	-0.00558	-0.0001096	0.000109599	-0.0001644	0.000164401		-4.9109	-0.000122	0.000121	-5.2e-05	5.9e-05	-5.1e-05	5.1e-05	-3.1e-05	9e-06	-0.000145	0.000155	-0.0002268	0.000204001	-0.0003402	0.000305999
-4.9104	0.00268	-0.00268	0.00125	-0.00125	0.00107	-0.00107	0.00041	-0.00041	0.00561	-0.00561	-0.000107602	0.000107599	-0.000161398	0.000161401		-4.9099	-0.000111	0.00011	-4.7e-05	5.4e-05	-4.6e-05	4.6e-05	-2.8e-05	9e-06	-0.000132	0.000141	-0.0002076	0.0001868	-0.0003114	0.0002802
-4.9094	0.00268	-0.00268	0.00125	-0.00125	0.00106	-0.00106	0.000411	-0.000411	0.00563	-0.00563	-0.000106	0.000106002	-0.000159	0.000158998		-4.9089	-9.9e-05	9.8e-05	-4.3e-05	4.9e-05	-4.1e-05	4.1e-05	-2.6e-05	8e-06	-0.000119	0.000127	-0.000188	0.0001692	-0.000282	0.0002538
-4.9084	0.00268	-0.00268	0.00124	-0.00124	0.00105	-0.00105	0.000412	-0.000412	0.00566	-0.00566	-0.000104001	0.000103998	-0.000155999	0.000156002		-4.9079	-8.8e-05	8.7e-05	-3.8e-05	4.3e-05	-3.6e-05	3.6e-05	-2.3e-05	7e-06	-0.000106	0.000113	-0.0001684	0.0001512	-0.0002526	0.0002268
-4.9074	0.00268	-0.00269	0.00124	-0.00124	0.00105	-0.00105	0.000414	-0.000414	0.00568	-0.00568	-0.000102	0.000102	-0.000153	0.000153		-4.9069	-7.6e-05	7.6e-05	-3.3e-05	3.8e-05	-3.1e-05	3.1e-05	-2e-05	6e-06	-9.3e-05	9.9e-05	-0.000148	0.0001328	-0.000222	0.0001992
-4.9064	0.00269	-0.00269	0.00124	-0.00124	0.00104	-0.00104	0.000415	-0.000415	0.00571	-0.00571	-0.0001	0.0001	-0.00015	0.00015		-4.9059	-6.5e-05	6.4e-05	-2.8e-05	3.2e-05	-2.7e-05	2.7e-05	-1.7e-05	5e-06	-7.9e-05	8.5e-05	-0.0001272	0.000114	-0.0001908	0.000171
-4.9054	0.00269	-0.00269	0.00124	-0.00124	0.00103	-0.00103	0.000416	-0.000416	0.00573	-0.00573	-9.8001e-05	9.79981e-05	-0.000146999	0.000147002		-4.9049	-5.4e-05	5.3e-05	-2.3e-05	2.7e-05	-2.2e-05	2.2e-05	-1.4e-05	4e-06	-6.6e-05	7e-05	-0.000106	9.47999e-05	-0.000159	0.0001422
-4.9044	0.00269	-0.00269	0.00123	-0.00123	0.00102	-0.00102	0.000417	-0.000417	0.00575	-0.00575	-9.60019e-05	9.59991e-05	-0.000143998	0.000144001		-4.9039	-4.2e-05	4.2e-05	-1.8e-05	2.1e-05	-1.7e-05	1.7e-05	-1.1e-05	3e-06	-5.2e-05	5.6e-05	-8.44001e-05	7.56e-05	-0.0001266	0.0001134
-4.9034	0.00269	-0.00269	0.00123	-0.00123	0.00102	-0.00102	0.000418	-0.000418	0.00578	-0.00578	-9.40009e-05	9.40009e-05	-0.000140999	0.000140999		-4.9029	-3.1e-05	3e-05	-1.4e-05	1.5e-05	-1.2e-05	1.2e-05	-8e-06	2e-06	-3.8e-05	4.1e-05	-6.2e-05	5.56001e-05	-9.3e-05	8.33999e-05
-4.9024	0.00269	-0.00269	0.00123	-0.00123	0.00101	-0.00101	0.000419	-0.000419	0.0058	-0.0058	-9.20009e-05	9.19982e-05	-0.000137999	0.000138002		-4.9019	-1.9e-05	1.9e-05	-9e-06	1e-05	-8e-06	8e-06	-5e-06	2e-06	-2.4e-05	2.6e-05	-3.96001e-05	3.52001e-05	-5.93999e-05	5.27999e-05
-4.9014	0.00269	-0.00269	0.00123	-0.00123	0.000999	-0.000999	0.00042	-0.00042	0.00582	-0.00582	-9.00009e-05	9.00009e-05	-0.000134999	0.000134999		-4.9009	-8e-06	8e-06	-4e-06	4e-06	-3e-06	3e-06	-2e-06	1e-06	-1e-05	1.1e-05	-1.64e-05	1.48e-05	-2.46e-05	2.22e-05
-4.9004	0.00269	-0.00269	0.00122	-0.00122	0.000991	-0.000991	0.00042	-0.00042	0.00584	-0.00584	-8.80017e-05	8.79992e-05	-0.000131998	0.000132001		-4.8999	3e-06	-3e-06	1e-06	-2e-06	1e-06	-1e-06	1e-06	0	4e-06	-4e-06	6.8e-06	-6.00001e-06	1.02e-05	-8.99999e-06
-4.8994	0.00269	-0.00269	0.00122	-0.00122	0.000983	-0.000983	0.000421	-0.000421	0.00587	-0.00587	-8.55984e-05	8.56e-05	-0.000128402	0.0001284		-4.8989	1.5e-05	-1.4e-05	7e-06	-7e-06	6e-06	-6e-06	4e-06	-1e-06	1.9e-05	-2e-05	3.08e-05	-2.75999e-05	4.62e-05	-4.14001e-05
-4.8984	0.00269	-0.00269	0.00122	-0.00122	0.000975	-0.000975	0.000422	-0.000422	0.00589	-0.00589	-8.36016e-05	8.35992e-05	-0.000125398	0.000125401		-4.8979	2.6e-05	-2.5e-05	1.2e-05	-1.3e-05	1e-05	-1e-05	7e-06	-2e-06	3.3e-05	-3.5e-05	5.51999e-05	-4.92e-05	8.28001e-05	-7.38e-05
-4.8974	0.00269	-0.00269	0.00122	-0.00122	0.000967	-0.000967	0.000423	-0.000423	0.00591	-0.00591	-8.15992e-05	8.16008e-05	-0.000122401	0.000122399		-4.8969	3.7e-05	-3.7e-05	1.7e-05	-1.9e-05	1.5e-05	-1.5e-05	1.1e-05	-3e-06	4.8e-05	-5.1e-05	8.00001e-05	-7.11998e-05	0.00012	-0.0001068
-4.8964	0.00269	-0.00269	0.00121	-0.00121	0.000959	-0.000959	0.000424	-0.000424	0.00593	-0.00593	-7.92008e-05	7.91985e-05	-0.000118799	0.000118802		-4.8959	4.8e-05	-4.7e-05	2.2e-05	-2.5e-05	1.9e-05	-1.9e-05	1.4e-05	-4e-06	6.3e-05	-6.7e-05	0.0001052	-9.36e-05	0.0001578	-0.0001404
-4.8954	0.00269	-0.00269	0.00121	-0.00121	0.000952	-0.000952	0.000424	-0.000424	0.00595	-0.00595	-7.72007e-05	7.72e-05	-0.000115799	0.0001158		-4.8949	5.9e-05	-5.8e-05	2.7e-05	-3.1e-05	2.3e-05	-2.3e-05	1.8e-05	-5e-06	7.8e-05	-8.3e-05	0.0001308	-0.0001164	0.0001962	-0.0001746
-4.8944	0.00269	-0.00269	0.00121	-0.00121	0.000944	-0.000944	0.000425	-0.000425	0.00597	-0.00597	-7.52007e-05	7.51986e-05	-0.000112799	0.000112801		-4.8939	7e-05	-6.9e-05	3.2e-05	-3.7e-05	2.8e-05	-2.8e-05	2.1e-05	-6e-06	9.3e-05	-9.9e-05	0.0001568	-0.0001396	0.0002352	-0.0002094
-4.8934	0.00269	-0.00269	0.0012	-0.0012	0.000936	-0.000936	0.000425	-0.000425	0.00599	-0.00599	-7.27993e-05	7.28007e-05	-0.000109201	0.000109199		-4.8929	8.1e-05	-8e-05	3.7e-05	-4.3e-05	3.2e-05	-3.2e-05	2.5e-05	-7e-06	0.000108	-0.000115	0.0001832	-0.0001632	0.0002748	-0.0002448
-4.8924	0.00269	-0.00269	0.0012	-0.0012	0.000928	-0.000928	0.000426	-0.000426	0.00601	-0.00601	-7.04e-05	7.03993e-05	-0.0001056	0.000105601		-4.8919	9.2e-05	-9.1e-05	4.3e-05	-4.9e-05	3.6e-05	-3.6e-05	2.8e-05	-8e-06	0.000123	-0.000132	0.00021	-0.0001872	0.000315	-0.0002808
-4.8914	0.00268	-0.00268	0.0012	-0.0012	0.00092	-0.00092	0.000427	-0.000427	0.00603	-0.00603	-6.84e-05	6.84e-05	-0.0001026	0.0001026		-4.8909	0.000103	-0.000102	4.8e-05	-5.5e-05	4e-05	-4e-05	3.2e-05	-9e-06	0.000138	-0.000148	0.0002376	-0.000211599	0.0003564	-0.000317401
-4.8904	0.00268	-0.00268	0.00119	-0.00119	0.000912	-0.000912	0.000427	-0.000427	0.00604	-0.00604	-6.60006e-05	6.60006e-05	-9.89994e-05	9.89994e-05		-4.8899	0.000114	-0.000112	5.3e-05	-6.1e-05	4.4e-05	-4.4e-05	3.6e-05	-1e-05	0.000154	-0.000165	0.0002652	-0.0002364	0.0003978	-0.0003546
-4.8894	0.00268	-0.00268	0.00119	-0.00119	0.000905	-0.000905	0.000427	-0.000427	0.00606	-0.00606	-6.36e-05	6.35994e-05	-9.54e-05	9.54006e-05		-4.8889	0.000125	-0.000123	5.8e-05	-6.7e-05	4.8e-05	-4.8e-05	3.9e-05	-1.1e-05	0.000169	-0.000181	0.0002932	-0.000261201	0.0004398	-0.000391799
-4.8884	0.00268	-0.00268	0.00119	-0.00119	0.000897	-0.000897	0.000428	-0.000428	0.00608	-0.00608	-6.16006e-05	6.16e-05	-9.23994e-05	9.24e-05		-4.8879	0.000135	-0.000133	6.4e-05	-7.3e-05	5.2e-05	-5.2e-05	4.3e-05	-1.2e-05	0.000185	-0.000198	0.0003216	-0.000286401	0.0004824	-0.000429599
-4.8874	0.00268	-0.00268	0.00118	-0.00118	0.000889	-0.000889	0.000428	-0.000428	0.0061	-0.0061	-5.91994e-05	5.91994e-05	-8.88006e-05	8.88006e-05		-4.8869	0.000146	-0.000144	6.9e-05	-7.9e-05	5.6e-05	-5.6e-05	4.7e-05	-1.3e-05	0.000201	-0.000215	0.0003508	-0.0003124	0.0005262	-0.0004686
-4.8864	0.00267	-0.00268	0.00118	-0.00118	0.000881	-0.000881	0.000429	-0.000429	0.00611	-0.00611	-5.68e-05	5.68e-05	-8.52e-05	8.52e-05		-4.8859	0.000157	-0.000154	7.4e-05	-8.5e-05	6e-05	-6e-05	5.1e-05	-1.4e-05	0.000217	-0.000232	0.000380001	-0.0003384	0.000569999	-0.0005076
-4.8854	0.00267	-0.00267	0.00118	-0.00118	0.000874	-0.000874	0.000429	-0.000429	0.00613	-0.00613	-5.43995e-05	5.44005e-05	-8.16005e-05	8.15995e-05		-4.8849	0.000167	-0.000165	8e-05	-9.1e-05	6.4e-05	-6.4e-05	5.5e-05	-1.5e-05	0.000233	-0.000249	0.000409601	-0.0003648	0.000614399	-0.0005472
-4.8844	0.00267	-0.00267	0.00117	-0.00117	0.000866	-0.000866	0.000429	-0.000429	0.00615	-0.00615	-5.2e-05	5.19995e-05	-7.8e-05	7.80005e-05		-4.8839	0.000178	-0.000175	8.5e-05	-9.8e-05	6.8e-05	-6.8e-05	5.9e-05	-1.6e-05	0.000249	-0.000266	0.0004396	-0.0003916	0.0006594	-0.0005874
-4.8834	0.00267	-0.00267	0.00117	-0.00117	0.000858	-0.000858	0.000429	-0.000429	0.00616	-0.00616	-4.96005e-05	4.96e-05	-7.43995e-05	7.44e-05		-4.8829	0.000188	-0.000185	9e-05	-0.000104	7.2e-05	-7.2e-05	6.3e-05	-1.7e-05	0.000265	-0.000284	0.000470001	-0.000418799	0.000704999	-0.000628201
-4.8824	0.00266	-0.00266	0.00117	-0.00117	0.000851	-0.000851	0.000429	-0.000429	0.00618	-0.00618	-4.71996e-05	4.72004e-05	-7.08004e-05	7.07996e-05		-4.8819	0.000199	-0.000195	9.5e-05	-0.00011	7.5e-05	-7.5e-05	6.6e-05	-1.8e-05	0.000281	-0.000301	0.000500801	-0.000446	0.000751199	-0.000669
-4.8814	0.00266	-0.00266	0.00116	-0.00116	0.000843	-0.000843	0.000429	-0.000429	0.00619	-0.00619	-4.47996e-05	4.47996e-05	-6.72004e-05	6.72004e-05		-4.8809	0.000209	-0.000205	0.000101	-0.000116	7.9e-05	-7.9e-05	7e-05	-1.9e-05	0.000297	-0.000318	0.0005316	-0.000473999	0.0007974	-0.000711001
-4.8804	0.00266	-0.00266	0.00116	-0.00116	0.000836	-0.000836	0.000429	-0.000429	0.0062	-0.0062	-4.24e-05	4.23996e-05	-6.36e-05	6.36004e-05		-4.8799	0.000219	-0.000215	0.000106	-0.000122	8.2e-05	-8.2e-05	7.4e-05	-2e-05	0.000314	-0.000336	0.000563201	-0.000502	0.000844799	-0.000753
-4.8794	0.00265	-0.00266	0.00116	-0.00116	0.000828	-0.000828	0.000429	-0.000429	0.00622	-0.00622	-4e-05	3.99996e-05	-6e-05	6.00004e-05		-4.8789	0.000229	-0.000225	0.000111	-0.000128	8.6e-05	-8.6e-05	7.8e-05	-2.1e-05	0.00033	-0.000354	0.0005948	-0.000530401	0.0008922	-0.000795599
-4.8784	0.00265	-0.00265	0.00115	-0.00115	0.000821	-0.000821	0.000429	-0.000429	0.00623	-0.00623	-3.76007e-05	3.75996e-05	-5.63993e-05	5.64004e-05		-4.8779	0.000239	-0.000235	0.000117	-0.000134	9e-05	-9e-05	8.2e-05	-2.2e-05	0.000347	-0.000371	0.000626799	-0.000559201	0.000940201	-0.000838799
-4.8774	0.00265	-0.00265	0.00115	-0.00115	0.000813	-0.000813	0.000429	-0.000429	0.00624	-0.00624	-3.51997e-05	3.52003e-05	-5.28003e-05	5.27997e-05		-4.8769	0.000249	-0.000245	0.000122	-0.00014	9.3e-05	-9.3e-05	8.6e-05	-2.3e-05	0.000363	-0.000389	0.0006596	-0.0005884	0.0009894	-0.0008826
-4.8764	0.00264	-0.00264	0.00115	-0.00115	0.000806	-0.000806	0.000429	-0.000429	0.00625	-0.00625	-3.24003e-05	3.24e-05	-4.85997e-05	4.86e-05		-4.8759	0.000259	-0.000254	0.000127	-0.000146	9.6e-05	-9.6e-05	9.1e-05	-2.5e-05	0.00038	-0.000407	0.0006924	-0.000617599	0.00104	-0.000926401
-4.8754	0.00264	-0.00264	0.00114	-0.00114	0.000799	-0.000799	0.000429	-0.000429	0.00627	-0.00627	-3.00006e-05	2.99997e-05	-4.49994e-05	4.50003e-05		-4.8749	0.000269	-0.000264	0.000132	-0.000152	0.0001	-0.0001	9.5e-05	-2.6e-05	0.000396	-0.000425	0.000725199	-0.0006476	0.00109	-0.0009714
-4.8744	0.00264	-0.00264	0.00114	-0.00114	0.000792	-0.000792	0.000428	-0.000428	0.00628	-0.00628	-2.76e-05	2.76e-05	-4.14e-05	4.14e-05		-4.8739	0.000279	-0.000273	0.000137	-0.000158	0.000103	-0.000103	9.9e-05	-2.7e-05	0.000413	-0.000442	0.000758801	-0.0006776	0.00114	-0.00102
-4.8734	0.00263	-0.00263	0.00113	-0.00113	0.000784	-0.000784	0.000428	-0.000428	0.00629	-0.00629	-2.48002e-05	2.48e-05	-3.71998e-05	3.72e-05		-4.8729	0.000288	-0.000283	0.000143	-0.000164	0.000106	-0.000106	0.000103	-2.8e-05	0.00043	-0.00046	0.0007924	-0.000708	0.00119	-0.00106
-4.8724	0.00263	-0.00263	0.00113	-0.00113	0.000777	-0.000777	0.000428	-0.000428	0.0063	-0.0063	-2.24002e-05	2.24e-05	-3.35998e-05	3.36e-05		-4.8719	0.000298	-0.000292	0.000148	-0.00017	0.00011	-0.00011	0.000107	-2.9e-05	0.000447	-0.000478	0.000826401	-0.000738801	0.00124	-0.00111
-4.8714	0.00262	-0.00262	0.00113	-0.00113	0.00077	-0.00077	0.000427	-0.000427	0.00631	-0.00631	-1.96e-05	1.96e-05	-2.94e-05	2.94e-05		-4.8709	0.000307	-0.000301	0.000153	-0.000176	0.000113	-0.000113	0.000111	-3e-05	0.000464	-0.000496	0.0008608	-0.000769999	0.00129	-0.00116
-4.8704	0.00262	-0.00262	0.00112	-0.00112	0.000763	-0.000763	0.000427	-0.000427	0.00631	-0.00631	-1.71998e-05	1.72002e-05	-2.58002e-05	2.57998e-05		-4.8699	0.000317	-0.000311	0.000158	-0.000182	0.000116	-0.000116	0.000115	-3.1e-05	0.00048	-0.000514	0.000895602	-0.0008012	0.00134	-0.0012
-4.8694	0.00261	-0.00261	0.00112	-0.00112	0.000756	-0.000756	0.000426	-0.000426	0.00632	-0.00632	-1.44e-05	1.44003e-05	-2.16e-05	2.15997e-05		-4.8689	0.000326	-0.00032	0.000163	-0.000188	0.000119	-0.000119	0.000119	-3.3e-05	0.000497	-0.000533	0.000930401	-0.0008328	0.0014	-0.00125
-4.8684	0.00261	-0.00261	0.00112	-0.00112	0.000749	-0.000749	0.000426	-0.000426	0.00633	-0.00633	-1.2e-05	1.2e-05	-1.8e-05	1.8e-05		-4.8679	0.000335	-0.000329	0.000168	-0.000194	0.000122	-0.000122	0.000123	-3.4e-05	0.000514	-0.000551	0.000965599	-0.000864802	0.00145	-0.0013
-4.8674	0.0026	-0.0026	0.00111	-0.00111	0.000743	-0.000743	0.000425	-0.000425	0.00634	-0.00634	-9.2e-06	9.20017e-06	-1.38e-05	1.37998e-05		-4.8669	0.000344	-0.000337	0.000173	-0.0002	0.000125	-0.000125	0.000127	-3.5e-05	0.000531	-0.000569	0.001	-0.0008972	0.0015	-0.00135
-4.8664	0.00259	-0.00259	0.00111	-0.00111	0.000736	-0.000736	0.000424	-0.000424	0.00634	-0.00634	-6.79994e-06	6.80006e-06	-1.02001e-05	1.01999e-05		-4.8659	0.000353	-0.000346	0.000178	-0.000206	0.000128	-0.000128	0.000131	-3.6e-05	0.000548	-0.000587	0.00104	-0.00093	0.00156	-0.0014
-4.8654	0.00259	-0.00259	0.0011	-0.0011	0.000729	-0.000729	0.000424	-0.000424	0.00635	-0.00635	-4e-06	3.99996e-06	-6e-06	6.00004e-06		-4.8649	0.000362	-0.000355	0.000183	-0.000211	0.000131	-0.000131	0.000136	-3.7e-05	0.000565	-0.000605	0.00107	-0.000962801	0.00161	-0.00144
-4.8644	0.00258	-0.00258	0.0011	-0.0011	0.000723	-0.000723	0.000423	-0.000423	0.00635	-0.00635	-1.2e-06	1.19999e-06	-1.8e-06	1.80001e-06		-4.8639	0.000371	-0.000363	0.000188	-0.000217	0.000133	-0.000133	0.00014	-3.9e-05	0.000582	-0.000623	0.00111	-0.000996	0.00166	-0.00149
-4.8634	0.00257	-0.00257	0.0011	-0.0011	0.000716	-0.000716	0.000422	-0.000422	0.00636	-0.00636	1.19999e-06	-1.20001e-06	1.80001e-06	-1.79999e-06		-4.8629	0.000379	-0.000372	0.000193	-0.000223	0.000136	-0.000136	0.000144	-4e-05	0.000599	-0.000642	0.00115	-0.00103	0.00172	-0.00154
-4.8624	0.00257	-0.00257	0.00109	-0.00109	0.00071	-0.00071	0.000421	-0.000421	0.00636	-0.00636	4e-06	-4.00008e-06	6e-06	-5.99992e-06		-4.8619	0.000388	-0.00038	0.000198	-0.000228	0.000139	-0.000139	0.000148	-4.1e-05	0.000616	-0.00066	0.00118	-0.00106	0.00177	-0.00159
-4.8614	0.00256	-0.00256	0.00109	-0.00109	0.000703	-0.000703	0.00042	-0.00042	0.00637	-0.00637	6.8e-06	-6.8e-06	1.02e-05	-1.02e-05		-4.8609	0.000396	-0.000388	0.000202	-0.000234	0.000141	-0.000141	0.000152	-4.2e-05	0.000633	-0.000678	0.00122	-0.0011	0.00183	-0.00165
-4.8604	0.00255	-0.00255	0.00108	-0.00108	0.000697	-0.000697	0.000419	-0.000419	0.00637	-0.00637	9.60018e-06	-9.59991e-06	1.43998e-05	-1.44001e-05		-4.8599	0.000405	-0.000397	0.000207	-0.000239	0.000144	-0.000144	0.000156	-4.4e-05	0.00065	-0.000696	0.00126	-0.00113	0.00189	-0.0017
-4.8594	0.00255	-0.00255	0.00108	-0.00108	0.000691	-0.000691	0.000418	-0.000418	0.00637	-0.00637	1.24e-05	-1.24e-05	1.86e-05	-1.86e-05		-4.8589	0.000413	-0.000405	0.000212	-0.000245	0.000147	-0.000147	0.00016	-4.5e-05	0.000667	-0.000715	0.00129	-0.00117	0.00194	-0.00175
-4.8584	0.00254	-0.00254	0.00108	-0.00108	0.000685	-0.000685	0.000416	-0.000416	0.00637	-0.00637	1.48e-05	-1.48e-05	2.22e-05	-2.22e-05		-4.8579	0.000421	-0.000412	0.000216	-0.00025	0.000149	-0.000149	0.000164	-4.6e-05	0.000684	-0.000733	0.00133	-0.0012	0.002	-0.0018
-4.8574	0.00253	-0.00253	0.00107	-0.00107	0.000679	-0.000679	0.000415	-0.000415	0.00637	-0.00637	1.75998e-05	-1.76002e-05	2.64002e-05	-2.63998e-05		-4.8569	0.000429	-0.00042	0.000221	-0.000256	0.000151	-0.000151	0.000168	-4.8e-05	0.000701	-0.000751	0.00137	-0.00124	0.00205	-0.00186
-4.8564	0.00252	-0.00252	0.00107	-0.00107	0.000673	-0.000673	0.000414	-0.000414	0.00637	-0.00637	2.04e-05	-2.03998e-05	3.06e-05	-3.06002e-05		-4.8559	0.000437	-0.000428	0.000226	-0.000261	0.000154	-0.000154	0.000172	-4.9e-05	0.000718	-0.000769	0.00141	-0.00127	0.00211	-0.00191
-4.8554	0.00252	-0.00252	0.00106	-0.00106	0.000667	-0.000667	0.000412	-0.000413	0.00637	-0.00637	2.31998e-05	-2.32002e-05	3.48002e-05	-3.47998e-05		-4.8549	0.000445	-0.000436	0.00023	-0.000266	0.000156	-0.000156	0.000176	-5e-05	0.000735	-0.000787	0.00145	-0.00131	0.00217	-0.00196
-4.8544	0.00251	-0.00251	0.00106	-0.00106	0.000661	-0.000661	0.000411	-0.000411	0.00637	-0.00637	2.6e-05	-2.60005e-05	3.9e-05	-3.89995e-05		-4.8539	0.000452	-0.000443	0.000234	-0.000271	0.000158	-0.000158	0.000179	-5.2e-05	0.000752	-0.000806	0.00149	-0.00134	0.00223	-0.00202
-4.8534	0.0025	-0.0025	0.00105	-0.00105	0.000656	-0.000656	0.00041	-0.00041	0.00637	-0.00637	2.88e-05	-2.87997e-05	4.32e-05	-4.32003e-05		-4.8529	0.00046	-0.00045	0.000239	-0.000276	0.000161	-0.000161	0.000183	-5.3e-05	0.000769	-0.000824	0.00152	-0.00138	0.00229	-0.00207
-4.8524	0.00249	-0.00249	0.00105	-0.00105	0.00065	-0.00065	0.000408	-0.000408	0.00637	-0.00637	3.16003e-05	-3.15994e-05	4.73997e-05	-4.74006e-05		-4.8519	0.000467	-0.000458	0.000243	-0.000281	0.000163	-0.000163	0.000187	-5.4e-05	0.000786	-0.000842	0.00156	-0.00142	0.00234	-0.00213
-4.8514	0.00248	-0.00248	0.00105	-0.00105	0.000645	-0.000645	0.000406	-0.000406	0.00637	-0.00637	3.44003e-05	-3.47993e-05	5.15997e-05	-5.22007e-05		-4.8509	0.000474	-0.000465	0.000247	-0.000286	0.000165	-0.000165	0.000191	-5.6e-05	0.000803	-0.00086	0.0016	-0.00145	0.0024	-0.00218
-4.8504	0.00247	-0.00247	0.00104	-0.00104	0.00064	-0.00064	0.000405	-0.000405	0.00636	-0.00636	3.76e-05	-3.76007e-05	5.64e-05	-5.63993e-05		-4.8499	0.000482	-0.000472	0.000252	-0.000291	0.000167	-0.000167	0.000195	-5.7e-05	0.00082	-0.000878	0.00164	-0.00149	0.00246	-0.00224
-4.8494	0.00246	-0.00246	0.00104	-0.00104	0.000634	-0.000634	0.000403	-0.000403	0.00636	-0.00636	4.04e-05	-4.04008e-05	6.06e-05	-6.05992e-05		-4.8489	0.000489	-0.000479	0.000256	-0.000296	0.000169	-0.000169	0.000198	-5.9e-05	0.000837	-0.000896	0.00168	-0.00153	0.00252	-0.00229
-4.8484	0.00245	-0.00245	0.00103	-0.00103	0.000629	-0.000629	0.000401	-0.000401	0.00635	-0.00635	4.31996e-05	-4.32004e-05	6.48004e-05	-6.47996e-05		-4.8479	0.000495	-0.000485	0.00026	-0.000301	0.000171	-0.000171	0.000202	-6e-05	0.000854	-0.000914	0.00172	-0.00157	0.00258	-0.00235
-4.8474	0.00244	-0.00244	0.00103	-0.00103	0.000624	-0.000624	0.000399	-0.000399	0.00635	-0.00635	4.59996e-05	-4.60004e-05	6.90004e-05	-6.89996e-05		-4.8469	0.000502	-0.000492	0.000264	-0.000305	0.000173	-0.000173	0.000205	-6.2e-05	0.000871	-0.000932	0.00176	-0.0016	0.00264	-0.00241
-4.8464	0.00243	-0.00243	0.00102	-0.00102	0.000619	-0.000619	0.000397	-0.000397	0.00634	-0.00634	4.88e-05	-4.88e-05	7.32e-05	-7.32e-05		-4.8459	0.000509	-0.000498	0.000268	-0.00031	0.000175	-0.000175	0.000209	-6.3e-05	0.000887	-0.00095	0.0018	-0.00164	0.0027	-0.00246
-4.8454	0.00242	-0.00242	0.00102	-0.00102	0.000615	-0.000615	0.000395	-0.000395	0.00633	-0.00633	5.1999e-05	-5.2e-05	7.8001e-05	-7.8e-05		-4.8449	0.000515	-0.000505	0.000271	-0.000314	0.000176	-0.000176	0.000213	-6.4e-05	0.000904	-0.000967	0.00184	-0.00168	0.00276	-0.00252
-4.8444	0.00241	-0.00241	0.00102	-0.00102	0.00061	-0.00061	0.000393	-0.000393	0.00633	-0.00633	5.48011e-05	-5.47995e-05	8.21989e-05	-8.22005e-05		-4.8439	0.000521	-0.000511	0.000275	-0.000319	0.000178	-0.000178	0.000216	-6.6e-05	0.000921	-0.000985	0.00188	-0.00172	0.00282	-0.00258
-4.8434	0.0024	-0.0024	0.00101	-0.00101	0.000605	-0.000605	0.000391	-0.000391	0.00632	-0.00632	5.76e-05	-5.75994e-05	8.64e-05	-8.64006e-05		-4.8429	0.000528	-0.000517	0.000279	-0.000323	0.00018	-0.00018	0.000219	-6.7e-05	0.000937	-0.001	0.00192	-0.00176	0.00288	-0.00264
-4.8424	0.00239	-0.00239	0.00101	-0.00101	0.000601	-0.000601	0.000389	-0.000389	0.00631	-0.00631	6.03994e-05	-6.08006e-05	9.06006e-05	-9.11994e-05		-4.8419	0.000534	-0.000523	0.000282	-0.000327	0.000181	-0.000181	0.000223	-6.9e-05	0.000954	-0.00102	0.00196	-0.0018	0.00295	-0.0027
-4.8414	0.00238	-0.00238	0.001	-0.001	0.000597	-0.000597	0.000386	-0.000386	0.0063	-0.0063	6.36e-05	-6.36e-05	9.54e-05	-9.54e-05		-4.8409	0.00054	-0.000529	0.000286	-0.000331	0.000183	-0.000183	0.000226	-7.1e-05	0.00097	-0.00104	0.002	-0.00184	0.00301	-0.00276
-4.8404	0.00237	-0.00237	0.000998	-0.000998	0.000593	-0.000593	0.000384	-0.000384	0.00629	-0.00629	6.64e-05	-6.64e-05	9.96e-05	-9.96e-05		-4.8399	0.000545	-0.000534	0.000289	-0.000335	0.000184	-0.000184	0.000229	-7.2e-05	0.000986	-0.00106	0.00205	-0.00188	0.00307	-0.00282
-4.8394	0.00236	-0.00236	0.000994	-0.000994	0.000588	-0.000588	0.000382	-0.000382	0.00628	-0.00628	6.96014e-05	-6.95993e-05	0.000104399	-0.000104401		-4.8389	0.000551	-0.00054	0.000293	-0.000339	0.000186	-0.000186	0.000233	-7.4e-05	0.001	-0.00107	0.00209	-0.00192	0.00313	-0.00288
-4.8384	0.00234	-0.00234	0.00099	-0.00099	0.000584	-0.000584	0.000379	-0.000379	0.00626	-0.00627	7.23985e-05	-7.24e-05	0.000108601	-0.0001086		-4.8379	0.000556	-0.000545	0.000296	-0.000343	0.000187	-0.000187	0.000236	-7.5e-05	0.00102	-0.00109	0.00213	-0.00196	0.00319	-0.00294
-4.8374	0.00233	-0.00233	0.000985	-0.000986	0.000581	-0.000581	0.000377	-0.000377	0.00625	-0.00625	7.52008e-05	-7.52e-05	0.000112799	-0.0001128		-4.8369	0.000562	-0.00055	0.000299	-0.000347	0.000188	-0.000188	0.000239	-7.7e-05	0.00104	-0.00111	0.00217	-0.002	0.00326	-0.003
-4.8364	0.00232	-0.00232	0.000981	-0.000981	0.000577	-0.000577	0.000374	-0.000374	0.00624	-0.00624	7.84e-05	-7.84016e-05	0.0001176	-0.000117598		-4.8359	0.000567	-0.000556	0.000302	-0.00035	0.00019	-0.00019	0.000242	-7.8e-05	0.00105	-0.00112	0.00221	-0.00204	0.00332	-0.00306
-4.8354	0.00231	-0.00231	0.000977	-0.000977	0.000573	-0.000573	0.000372	-0.000372	0.00623	-0.00623	8.11992e-05	-8.12008e-05	0.000121801	-0.000121799		-4.8349	0.000572	-0.00056	0.000305	-0.000354	0.000191	-0.000191	0.000245	-8e-05	0.00107	-0.00114	0.00225	-0.00208	0.00338	-0.00312
-4.8344	0.0023	-0.0023	0.000973	-0.000973	0.000569	-0.000569	0.000369	-0.000369	0.00621	-0.00621	8.4e-05	-8.43991e-05	0.000126	-0.000126601		-4.8339	0.000576	-0.000565	0.000308	-0.000357	0.000192	-0.000192	0.000248	-8.2e-05	0.00108	-0.00116	0.0023	-0.00212	0.00344	-0.00318
-4.8334	0.00228	-0.00228	0.000968	-0.000969	0.000566	-0.000566	0.000366	-0.000366	0.0062	-0.0062	8.72e-05	-8.72018e-05	0.0001308	-0.000130798		-4.8329	0.000581	-0.00057	0.000311	-0.00036	0.000193	-0.000193	0.000251	-8.3e-05	0.0011	-0.00118	0.00234	-0.00216	0.00351	-0.00325
-4.8324	0.00227	-0.00227	0.000964	-0.000964	0.000563	-0.000563	0.000364	-0.000364	0.00618	-0.00618	9e-05	-8.99991e-05	0.000135	-0.000135001		-4.8319	0.000586	-0.000574	0.000313	-0.000363	0.000194	-0.000194	0.000253	-8.5e-05	0.00112	-0.00119	0.00238	-0.00221	0.00357	-0.00331
-4.8314	0.00226	-0.00226	0.00096	-0.00096	0.000559	-0.000559	0.000361	-0.000361	0.00617	-0.00617	9.3199e-05	-9.3201e-05	0.000139801	-0.000139799		-4.8309	0.00059	-0.000579	0.000316	-0.000366	0.000195	-0.000195	0.000256	-8.7e-05	0.00113	-0.00121	0.00242	-0.00225	0.00363	-0.00337
-4.8304	0.00225	-0.00225	0.000956	-0.000956	0.000556	-0.000556	0.000358	-0.000358	0.00615	-0.00615	9.6001e-05	-9.6e-05	0.000143999	-0.000144		-4.8299	0.000594	-0.000583	0.000319	-0.000369	0.000196	-0.000196	0.000258	-8.9e-05	0.00115	-0.00122	0.00246	-0.00229	0.00369	-0.00344
-4.8294	0.00223	-0.00223	0.000952	-0.000952	0.000553	-0.000553	0.000355	-0.000355	0.00613	-0.00613	9.92e-05	-9.91989e-05	0.0001488	-0.000148801		-4.8289	0.000598	-0.000587	0.000321	-0.000372	0.000197	-0.000197	0.000261	-9e-05	0.00116	-0.00124	0.00251	-0.00233	0.00376	-0.0035
-4.8284	0.00222	-0.00222	0.000948	-0.000948	0.00055	-0.00055	0.000352	-0.000353	0.00612	-0.00612	0.000102001	-0.000102	0.000152999	-0.000153		-4.8279	0.000602	-0.000591	0.000323	-0.000375	0.000198	-0.000198	0.000263	-9.2e-05	0.00118	-0.00126	0.00255	-0.00238	0.00382	-0.00356
-4.8274	0.00221	-0.00221	0.000944	-0.000944	0.000547	-0.000547	0.00035	-0.00035	0.0061	-0.0061	0.000104799	-0.000104801	0.000157201	-0.000157199		-4.8269	0.000605	-0.000594	0.000325	-0.000377	0.000198	-0.000198	0.000266	-9.4e-05	0.00119	-0.00127	0.00259	-0.00242	0.00389	-0.00363
-4.8264	0.00219	-0.00219	0.00094	-0.00094	0.000544	-0.000544	0.000347	-0.000347	0.00608	-0.00608	0.000108	-0.000107999	0.000162	-0.000162001		-4.8259	0.000609	-0.000598	0.000327	-0.000379	0.000199	-0.000199	0.000268	-9.6e-05	0.00121	-0.00129	0.00263	-0.00246	0.00395	-0.00369
-4.8254	0.00218	-0.00218	0.000936	-0.000936	0.000541	-0.000541	0.000344	-0.000344	0.00606	-0.00606	0.0001108	-0.0001108	0.0001662	-0.0001662		-4.8249	0.000612	-0.000601	0.000329	-0.000382	0.0002	-0.0002	0.00027	-9.7e-05	0.00122	-0.00131	0.00268	-0.0025	0.00401	-0.00376
-4.8244	0.00217	-0.00217	0.000932	-0.000932	0.000539	-0.000539	0.000341	-0.000341	0.00604	-0.00604	0.000113601	-0.000114	0.000170399	-0.000171		-4.8239	0.000615	-0.000605	0.000331	-0.000384	0.0002	-0.0002	0.000272	-9.9e-05	0.00124	-0.00132	0.00272	-0.00255	0.00408	-0.00382
-4.8234	0.00215	-0.00215	0.000928	-0.000928	0.000536	-0.000536	0.000338	-0.000338	0.00602	-0.00602	0.000116799	-0.000116801	0.000175201	-0.000175199		-4.8229	0.000618	-0.000608	0.000333	-0.000386	0.000201	-0.000201	0.000274	-0.000101	0.00125	-0.00134	0.00276	-0.00259	0.00414	-0.00389
-4.8224	0.00214	-0.00214	0.000924	-0.000924	0.000534	-0.000534	0.000335	-0.000335	0.006	-0.006	0.0001196	-0.000119599	0.0001794	-0.000179401		-4.8219	0.000621	-0.000611	0.000334	-0.000387	0.000201	-0.000201	0.000276	-0.000103	0.00127	-0.00135	0.0028	-0.00264	0.0042	-0.00395
-4.8214	0.00212	-0.00212	0.00092	-0.00092	0.000531	-0.000531	0.000332	-0.000332	0.00598	-0.00598	0.000122401	-0.0001228	0.000183599	-0.0001842		-4.8209	0.000623	-0.000613	0.000336	-0.000389	0.000201	-0.000201	0.000278	-0.000105	0.00128	-0.00137	0.00285	-0.00268	0.00427	-0.00402
-4.8204	0.00211	-0.00211	0.000916	-0.000917	0.000529	-0.000529	0.000329	-0.000329	0.00596	-0.00596	0.000125603	-0.000125599	0.000188397	-0.000188401		-4.8199	0.000626	-0.000616	0.000337	-0.000391	0.000202	-0.000202	0.00028	-0.000107	0.0013	-0.00138	0.00289	-0.00272	0.00433	-0.00409
-4.8194	0.0021	-0.0021	0.000913	-0.000913	0.000527	-0.000527	0.000326	-0.000326	0.00594	-0.00594	0.000128401	-0.0001284	0.000192599	-0.0001926		-4.8189	0.000628	-0.000618	0.000338	-0.000392	0.000202	-0.000202	0.000281	-0.000109	0.00131	-0.0014	0.00293	-0.00277	0.0044	-0.00415
-4.8184	0.00208	-0.00208	0.000909	-0.000909	0.000525	-0.000525	0.000323	-0.000323	0.00592	-0.00592	0.0001312	-0.000131198	0.0001968	-0.000196802		-4.8179	0.00063	-0.00062	0.000339	-0.000393	0.000202	-0.000202	0.000283	-0.000111	0.00132	-0.00141	0.00297	-0.00281	0.00446	-0.00422
-4.8174	0.00207	-0.00207	0.000906	-0.000906	0.000523	-0.000523	0.000319	-0.00032	0.0059	-0.0059	0.000134403	-0.000134398	0.000201597	-0.000201602		-4.8169	0.000632	-0.000622	0.00034	-0.000394	0.000202	-0.000202	0.000284	-0.000112	0.00134	-0.00143	0.00302	-0.00286	0.00453	-0.00429
-4.8164	0.00205	-0.00205	0.000902	-0.000902	0.000521	-0.000521	0.000316	-0.000316	0.00588	-0.00588	0.000137203	-0.000137198	0.000205797	-0.000205802		-4.8159	0.000633	-0.000624	0.000341	-0.000395	0.000202	-0.000202	0.000286	-0.000114	0.00135	-0.00144	0.00306	-0.0029	0.00459	-0.00436
-4.8154	0.00204	-0.00204	0.000898	-0.000899	0.000519	-0.000519	0.000313	-0.000313	0.00585	-0.00585	0.00014	-0.000139998	0.00021	-0.000210002		-4.8149	0.000635	-0.000626	0.000342	-0.000396	0.000202	-0.000202	0.000287	-0.000116	0.00136	-0.00145	0.0031	-0.00295	0.00465	-0.00443
-4.8144	0.00202	-0.00202	0.000895	-0.000895	0.000517	-0.000517	0.00031	-0.00031	0.00583	-0.00583	0.000142802	-0.0001428	0.000214198	-0.0002142		-4.8139	0.000636	-0.000627	0.000342	-0.000397	0.000202	-0.000202	0.000288	-0.000118	0.00138	-0.00147	0.00315	-0.003	0.00472	-0.00449
-4.8134	0.00201	-0.00201	0.000892	-0.000892	0.000515	-0.000515	0.000307	-0.000307	0.00581	-0.00581	0.0001456	-0.000145604	0.0002184	-0.000218396		-4.8129	0.000637	-0.000629	0.000343	-0.000397	0.000202	-0.000202	0.000289	-0.00012	0.00139	-0.00148	0.00319	-0.00304	0.00478	-0.00456
-4.8124	0.00199	-0.00199	0.000888	-0.000889	0.000514	-0.000514	0.000304	-0.000304	0.00578	-0.00578	0.0001484	-0.000148798	0.0002226	-0.000223202		-4.8119	0.000638	-0.00063	0.000343	-0.000397	0.000202	-0.000202	0.00029	-0.000123	0.0014	-0.0015	0.00323	-0.00309	0.00485	-0.00463
-4.8114	0.00198	-0.00198	0.000885	-0.000885	0.000512	-0.000512	0.000301	-0.000301	0.00576	-0.00576	0.0001516	-0.0001516	0.0002274	-0.0002274		-4.8109	0.000638	-0.000631	0.000343	-0.000397	0.000201	-0.000201	0.000291	-0.000125	0.00142	-0.00151	0.00327	-0.00313	0.00491	-0.0047
-4.8104	0.00196	-0.00196	0.000882	-0.000882	0.00051	-0.00051	0.000298	-0.000298	0.00573	-0.00573	0.000154398	-0.000154402	0.000231602	-0.000231598		-4.8099	0.000639	-0.000631	0.000343	-0.000397	0.000201	-0.000201	0.000291	-0.000127	0.00143	-0.00152	0.00332	-0.00318	0.00498	-0.00477
-4.8094	0.00195	-0.00195	0.000879	-0.000879	0.000509	-0.000509	0.000295	-0.000295	0.00571	-0.00571	0.000157202	-0.0001572	0.000235798	-0.0002358		-4.8089	0.000639	-0.000632	0.000343	-0.000397	0.000201	-0.000201	0.000292	-0.000129	0.00144	-0.00154	0.00336	-0.00323	0.00504	-0.00484
-4.8084	0.00193	-0.00193	0.000876	-0.000876	0.000508	-0.000508	0.000291	-0.000292	0.00568	-0.00568	0.000159998	-0.000160002	0.000240002	-0.000239998		-4.8079	0.000639	-0.000632	0.000343	-0.000397	0.0002	-0.0002	0.000292	-0.000131	0.00146	-0.00155	0.0034	-0.00327	0.0051	-0.00491
-4.8074	0.00192	-0.00192	0.000873	-0.000873	0.000506	-0.000506	0.000288	-0.000288	0.00566	-0.00566	0.0001624	-0.000162804	0.0002436	-0.000244196		-4.8069	0.000639	-0.000632	0.000342	-0.000396	0.0002	-0.0002	0.000293	-0.000133	0.00147	-0.00156	0.00344	-0.00332	0.00517	-0.00498
-4.8064	0.0019	-0.0019	0.00087	-0.00087	0.000505	-0.000505	0.000285	-0.000285	0.00563	-0.00563	0.0001652	-0.000165598	0.0002478	-0.000248402		-4.8059	0.000638	-0.000632	0.000342	-0.000395	0.000199	-0.000199	0.000293	-0.000135	0.00148	-0.00157	0.00349	-0.00337	0.00523	-0.00505
-4.8054	0.00189	-0.00189	0.000867	-0.000867	0.000504	-0.000504	0.000282	-0.000282	0.00561	-0.00561	0.000168002	-0.000168	0.000251998	-0.000252		-4.8049	0.000638	-0.000632	0.000341	-0.000394	0.000199	-0.000199	0.000293	-0.000137	0.00149	-0.00159	0.00353	-0.00341	0.0053	-0.00512
-4.8044	0.00187	-0.00187	0.000865	-0.000865	0.000503	-0.000503	0.000279	-0.000279	0.00558	-0.00558	0.0001708	-0.000170805	0.0002562	-0.000256195		-4.8039	0.000637	-0.000632	0.00034	-0.000393	0.000198	-0.000198	0.000293	-0.00014	0.0015	-0.0016	0.00357	-0.00346	0.00536	-0.00519
-4.8034	0.00186	-0.00186	0.000862	-0.000862	0.000502	-0.000502	0.000276	-0.000276	0.00555	-0.00556	0.000173602	-0.0001736	0.000260398	-0.0002604		-4.8029	0.000636	-0.000631	0.000339	-0.000392	0.000197	-0.000197	0.000293	-0.000142	0.00152	-0.00161	0.00362	-0.00351	0.00542	-0.00526
-4.8024	0.00184	-0.00184	0.00086	-0.00086	0.000501	-0.000501	0.000273	-0.000273	0.00553	-0.00553	0.000176	-0.000176405	0.000264	-0.000264595		-4.8019	0.000634	-0.00063	0.000338	-0.000391	0.000196	-0.000196	0.000292	-0.000144	0.00153	-0.00162	0.00366	-0.00356	0.00549	-0.00534
-4.8014	0.00183	-0.00183	0.000857	-0.000857	0.0005	-0.0005	0.00027	-0.00027	0.0055	-0.0055	0.000178795	-0.0001788	0.000268205	-0.0002682		-4.8009	0.000633	-0.000629	0.000337	-0.000389	0.000195	-0.000195	0.000292	-0.000146	0.00154	-0.00163	0.0037	-0.00361	0.00555	-0.00541
-4.8004	0.00181	-0.00181	0.000855	-0.000855	0.000499	-0.000499	0.000267	-0.000267	0.00547	-0.00547	0.0001816	-0.000181597	0.0002724	-0.000272403		-4.7999	0.000631	-0.000628	0.000335	-0.000387	0.000194	-0.000194	0.000291	-0.000149	0.00155	-0.00165	0.00374	-0.00365	0.00561	-0.00548
-4.7994	0.0018	-0.0018	0.000853	-0.000853	0.000499	-0.000499	0.000264	-0.000264	0.00545	-0.00545	0.000183995	-0.0001844	0.000276005	-0.0002766		-4.7989	0.000629	-0.000626	0.000333	-0.000385	0.000193	-0.000193	0.000291	-0.000151	0.00156	-0.00166	0.00378	-0.0037	0.00568	-0.00555
-4.7984	0.00178	-0.00178	0.00085	-0.000851	0.000498	-0.000498	0.000261	-0.000261	0.00542	-0.00542	0.0001868	-0.0001868	0.0002802	-0.0002802		-4.7979	0.000627	-0.000625	0.000331	-0.000383	0.000192	-0.000192	0.00029	-0.000153	0.00157	-0.00167	0.00383	-0.00375	0.00574	-0.00563
-4.7974	0.00177	-0.00177	0.000848	-0.000848	0.000497	-0.000497	0.000258	-0.000258	0.00539	-0.00539	0.000189197	-0.000189603	0.000283803	-0.000284397		-4.7969	0.000624	-0.000623	0.000329	-0.00038	0.000191	-0.000191	0.000289	-0.000156	0.00158	-0.00168	0.00387	-0.0038	0.0058	-0.0057
-4.7964	0.00175	-0.00175	0.000846	-0.000847	0.000497	-0.000497	0.000255	-0.000255	0.00536	-0.00537	0.000191997	-0.000192003	0.000288003	-0.000287997		-4.7959	0.000622	-0.000621	0.000327	-0.000377	0.00019	-0.00019	0.000288	-0.000158	0.00159	-0.00169	0.00391	-0.00385	0.00587	-0.00577
-4.7954	0.00174	-0.00174	0.000845	-0.000845	0.000496	-0.000496	0.000252	-0.000252	0.00534	-0.00534	0.000194403	-0.0001944	0.000291597	-0.0002916		-4.7949	0.000619	-0.000619	0.000325	-0.000375	0.000188	-0.000188	0.000286	-0.00016	0.0016	-0.0017	0.00395	-0.0039	0.00593	-0.00585
-4.7944	0.00172	-0.00172	0.000843	-0.000843	0.000496	-0.000496	0.000249	-0.000249	0.00531	-0.00531	0.000196797	-0.000197203	0.000295203	-0.000295797		-4.7939	0.000616	-0.000616	0.000322	-0.000371	0.000187	-0.000187	0.000285	-0.000163	0.00161	-0.00171	0.00399	-0.00395	0.00599	-0.00592
-4.7934	0.00171	-0.00171	0.000841	-0.000841	0.000495	-0.000495	0.000246	-0.000247	0.00528	-0.00528	0.000199597	-0.000199603	0.000299403	-0.000299397		-4.7929	0.000612	-0.000613	0.00032	-0.000368	0.000186	-0.000186	0.000283	-0.000165	0.00162	-0.00172	0.00404	-0.00399	0.00605	-0.00599
-4.7924	0.00169	-0.00169	0.00084	-0.00084	0.000495	-0.000495	0.000244	-0.000244	0.00525	-0.00525	0.000202003	-0.000201994	0.000302997	-0.000303006		-4.7919	0.000609	-0.000611	0.000317	-0.000365	0.000184	-0.000184	0.000282	-0.000168	0.00163	-0.00173	0.00408	-0.00404	0.00612	-0.00607
-4.7914	0.00168	-0.00168	0.000838	-0.000838	0.000495	-0.000495	0.000241	-0.000241	0.00522	-0.00522	0.0002044	-0.000204397	0.0003066	-0.000306603		-4.7909	0.000605	-0.000607	0.000314	-0.000361	0.000183	-0.000183	0.00028	-0.00017	0.00164	-0.00173	0.00412	-0.00409	0.00618	-0.00614
-4.7904	0.00166	-0.00166	0.000837	-0.000837	0.000494	-0.000494	0.000238	-0.000238	0.0052	-0.0052	0.0002068	-0.0002068	0.0003102	-0.0003102		-4.7899	0.000601	-0.000604	0.00031	-0.000357	0.000181	-0.000181	0.000278	-0.000173	0.00165	-0.00174	0.00416	-0.00414	0.00624	-0.00622
-4.7894	0.00165	-0.00165	0.000836	-0.000836	0.000494	-0.000494	0.000235	-0.000236	0.00517	-0.00517	0.0002092	-0.0002092	0.0003138	-0.0003138		-4.7889	0.000596	-0.0006	0.000307	-0.000353	0.000179	-0.000179	0.000275	-0.000175	0.00165	-0.00175	0.0042	-0.00419	0.0063	-0.00629
-4.7884	0.00163	-0.00163	0.000835	-0.000835	0.000494	-0.000494	0.000233	-0.000233	0.00514	-0.00514	0.0002116	-0.000211597	0.0003174	-0.000317403		-4.7879	0.000592	-0.000597	0.000303	-0.000349	0.000177	-0.000177	0.000273	-0.000178	0.00166	-0.00176	0.00424	-0.00424	0.00636	-0.00636
-4.7874	0.00162	-0.00162	0.000834	-0.000834	0.000494	-0.000494	0.00023	-0.00023	0.00511	-0.00511	0.000214004	-0.000213993	0.000320996	-0.000321007		-4.7869	0.000587	-0.000593	0.0003	-0.000344	0.000176	-0.000176	0.000271	-0.00018	0.00167	-0.00177	0.00428	-0.00429	0.00643	-0.00644
-4.7864	0.0016	-0.0016	0.000833	-0.000833	0.000494	-0.000494	0.000228	-0.000228	0.00508	-0.00508	0.000216	-0.000216396	0.000324	-0.000324604		-4.7859	0.000582	-0.000588	0.000296	-0.000339	0.000174	-0.000174	0.000268	-0.000183	0.00168	-0.00178	0.00432	-0.00434	0.00649	-0.00652
-4.7854	0.00159	-0.00159	0.000832	-0.000832	0.000494	-0.000494	0.000225	-0.000225	0.00505	-0.00505	0.0002184	-0.0002184	0.0003276	-0.0003276		-4.7849	0.000577	-0.000584	0.000291	-0.000334	0.000172	-0.000172	0.000265	-0.000186	0.00169	-0.00178	0.00437	-0.00439	0.00655	-0.00659
-4.7844	0.00157	-0.00157	0.000832	-0.000832	0.000494	-0.000494	0.000223	-0.000223	0.00502	-0.00502	0.000220804	-0.0002208	0.000331196	-0.0003312		-4.7839	0.000571	-0.000579	0.000287	-0.000329	0.00017	-0.00017	0.000262	-0.000188	0.00169	-0.00179	0.00441	-0.00444	0.00661	-0.00667
-4.7834	0.00156	-0.00156	0.000831	-0.000831	0.000494	-0.000494	0.00022	-0.00022	0.00499	-0.005	0.000222804	-0.0002228	0.000334196	-0.0003342		-4.7829	0.000565	-0.000574	0.000282	-0.000323	0.000168	-0.000168	0.000259	-0.000191	0.0017	-0.0018	0.00445	-0.00449	0.00667	-0.00674
-4.7824	0.00154	-0.00154	0.000831	-0.000831	0.000495	-0.000495	0.000218	-0.000218	0.00497	-0.00497	0.000224804	-0.0002252	0.000337196	-0.0003378		-4.7819	0.000559	-0.000569	0.000278	-0.000318	0.000165	-0.000165	0.000256	-0.000194	0.00171	-0.0018	0.00449	-0.00455	0.00673	-0.00682
-4.7814	0.00153	-0.00153	0.000831	-0.000831	0.000495	-0.000495	0.000216	-0.000216	0.00494	-0.00494	0.000227204	-0.0002272	0.000340796	-0.0003408		-4.7809	0.000553	-0.000564	0.000273	-0.000312	0.000163	-0.000163	0.000252	-0.000196	0.00171	-0.00181	0.00453	-0.0046	0.00679	-0.00689
-4.7804	0.00151	-0.00151	0.000831	-0.000831	0.000495	-0.000495	0.000213	-0.000213	0.00491	-0.00491	0.000229192	-0.0002292	0.000343808	-0.0003438		-4.7799	0.000546	-0.000558	0.000268	-0.000305	0.000161	-0.000161	0.000248	-0.000199	0.00172	-0.00181	0.00457	-0.00465	0.00685	-0.00697
-4.7794	0.0015	-0.0015	0.000831	-0.000831	0.000495	-0.000495	0.000211	-0.000211	0.00488	-0.00488	0.0002312	-0.0002316	0.0003468	-0.0003474		-4.7789	0.000539	-0.000552	0.000262	-0.000299	0.000158	-0.000158	0.000245	-0.000202	0.00172	-0.00182	0.00461	-0.0047	0.00691	-0.00705
-4.7784	0.00148	-0.00149	0.000831	-0.000831	0.000496	-0.000496	0.000209	-0.000209	0.00485	-0.00485	0.0002332	-0.000233609	0.0003498	-0.000350391		-4.7779	0.000532	-0.000546	0.000257	-0.000292	0.000156	-0.000156	0.000241	-0.000205	0.00173	-0.00183	0.00464	-0.00475	0.00697	-0.00712
-4.7774	0.00147	-0.00147	0.000831	-0.000832	0.000496	-0.000496	0.000207	-0.000207	0.00482	-0.00482	0.0002352	-0.000235609	0.0003528	-0.000353391		-4.7769	0.000525	-0.00054	0.000251	-0.000285	0.000153	-0.000153	0.000236	-0.000208	0.00174	-0.00183	0.00468	-0.0048	0.00703	-0.0072
-4.7764	0.00146	-0.00146	0.000832	-0.000832	0.000497	-0.000497	0.000205	-0.000205	0.00479	-0.00479	0.0002372	-0.000237609	0.0003558	-0.000356391		-4.7759	0.000517	-0.000533	0.000245	-0.000278	0.000151	-0.000151	0.000232	-0.000211	0.00174	-0.00183	0.00472	-0.00485	0.00708	-0.00728
-4.7754	0.00144	-0.00144	0.000833	-0.000833	0.000497	-0.000497	0.000203	-0.000203	0.00476	-0.00476	0.0002392	-0.0002392	0.0003588	-0.0003588		-4.7749	0.000509	-0.000526	0.000239	-0.000271	0.000148	-0.000148	0.000227	-0.000213	0.00175	-0.00184	0.00476	-0.0049	0.00714	-0.00736
-4.7744	0.00143	-0.00143	0.000834	-0.000834	0.000498	-0.000498	0.000201	-0.000201	0.00474	-0.00474	0.00024119	-0.0002412	0.00036181	-0.0003618		-4.7739	0.000501	-0.000519	0.000232	-0.000263	0.000145	-0.000145	0.000223	-0.000216	0.00175	-0.00184	0.0048	-0.00496	0.0072	-0.00743
-4.7734	0.00141	-0.00141	0.000835	-0.000835	0.000498	-0.000498	0.000199	-0.000199	0.00471	-0.00471	0.000243195	-0.000243205	0.000364805	-0.000364795		-4.7729	0.000492	-0.000512	0.000226	-0.000255	0.000143	-0.000143	0.000218	-0.000219	0.00175	-0.00185	0.00484	-0.00501	0.00726	-0.00751
-4.7724	0.0014	-0.0014	0.000836	-0.000836	0.000499	-0.000499	0.000197	-0.000198	0.00468	-0.00468	0.0002448	-0.00024481	0.0003672	-0.00036719		-4.7719	0.000483	-0.000504	0.000219	-0.000247	0.00014	-0.00014	0.000213	-0.000222	0.00176	-0.00185	0.00488	-0.00506	0.00732	-0.00759
-4.7714	0.00139	-0.00139	0.000837	-0.000837	0.000499	-0.000499	0.000196	-0.000196	0.00465	-0.00465	0.000246795	-0.000246805	0.000370205	-0.000370195		-4.7709	0.000474	-0.000496	0.000212	-0.000238	0.000137	-0.000137	0.000207	-0.000225	0.00176	-0.00185	0.00492	-0.00511	0.00737	-0.00767
-4.7704	0.00137	-0.00137	0.000838	-0.000839	0.0005	-0.0005	0.000194	-0.000194	0.00462	-0.00462	0.000248405	-0.000248405	0.000372595	-0.000372595		-4.7699	0.000465	-0.000488	0.000204	-0.000229	0.000134	-0.000134	0.000202	-0.000228	0.00176	-0.00185	0.00495	-0.00516	0.00743	-0.00775
-4.7694	0.00136	-0.00136	0.00084	-0.00084	0.000501	-0.000501	0.000193	-0.000193	0.00459	-0.00459	0.000249994	-0.000250006	0.000375006	-0.000374994		-4.7689	0.000455	-0.00048	0.000197	-0.00022	0.000131	-0.000131	0.000196	-0.000231	0.00177	-0.00186	0.00499	-0.00522	0.00749	-0.00782
-4.7684	0.00135	-0.00135	0.000842	-0.000842	0.000501	-0.000501	0.000191	-0.000191	0.00457	-0.00457	0.000251611	-0.000251994	0.000377389	-0.000378006		-4.7679	0.000445	-0.000471	0.000189	-0.000211	0.000127	-0.000127	0.00019	-0.000234	0.00177	-0.00186	0.00503	-0.00527	0.00754	-0.0079
-4.7674	0.00133	-0.00133	0.000844	-0.000844	0.000502	-0.000502	0.00019	-0.00019	0.00454	-0.00454	0.000253206	-0.0002536	0.000379794	-0.0003804		-4.7669	0.000435	-0.000462	0.000181	-0.000202	0.000124	-0.000124	0.000184	-0.000237	0.00177	-0.00186	0.00506	-0.00532	0.0076	-0.00798
-4.7664	0.00132	-0.00132	0.000846	-0.000846	0.000503	-0.000503	0.000189	-0.000189	0.00451	-0.00451	0.0002548	-0.0002552	0.0003822	-0.0003828		-4.7659	0.000425	-0.000453	0.000173	-0.000192	0.000121	-0.000121	0.000178	-0.00024	0.00177	-0.00186	0.0051	-0.00537	0.00765	-0.00806
-4.7654	0.00131	-0.00131	0.000848	-0.000848	0.000504	-0.000504	0.000187	-0.000187	0.00448	-0.00448	0.000256388	-0.0002564	0.000384612	-0.0003846		-4.7649	0.000414	-0.000444	0.000165	-0.000182	0.000117	-0.000117	0.000171	-0.000244	0.00178	-0.00186	0.00514	-0.00543	0.00771	-0.00814
-4.7644	0.0013	-0.0013	0.000851	-0.000851	0.000505	-0.000505	0.000186	-0.000186	0.00446	-0.00446	0.000257994	-0.000258006	0.000387006	-0.000386994		-4.7639	0.000403	-0.000434	0.000156	-0.000171	0.000114	-0.000114	0.000164	-0.000247	0.00178	-0.00186	0.00517	-0.00548	0.00776	-0.00822
-4.7634	0.00128	-0.00128	0.000853	-0.000853	0.000505	-0.000505	0.000185	-0.000185	0.00443	-0.00443	0.000259207	-0.000259607	0.000388793	-0.000389393		-4.7629	0.000392	-0.000424	0.000147	-0.000161	0.00011	-0.00011	0.000158	-0.00025	0.00178	-0.00186	0.00521	-0.00553	0.00782	-0.0083
-4.7624	0.00127	-0.00127	0.000856	-0.000856	0.000506	-0.000506	0.000184	-0.000184	0.0044	-0.0044	0.000260793	-0.000260807	0.000391207	-0.000391193		-4.7619	0.00038	-0.000414	0.000138	-0.00015	0.000107	-0.000107	0.00015	-0.000253	0.00178	-0.00186	0.00525	-0.00558	0.00787	-0.00837
-4.7614	0.00126	-0.00126	0.000859	-0.000859	0.000507	-0.000507	0.000183	-0.000184	0.00438	-0.00438	0.000262	-0.0002624	0.000393	-0.0003936		-4.7609	0.000368	-0.000404	0.000129	-0.000139	0.000103	-0.000103	0.000143	-0.000256	0.00178	-0.00186	0.00528	-0.00564	0.00792	-0.00845
-4.7604	0.00125	-0.00125	0.000862	-0.000862	0.000508	-0.000508	0.000183	-0.000183	0.00435	-0.00435	0.0002636	-0.0002636	0.0003954	-0.0003954		-4.7599	0.000356	-0.000393	0.000119	-0.000127	9.9e-05	-9.9e-05	0.000136	-0.00026	0.00178	-0.00186	0.00532	-0.00569	0.00798	-0.00853
-4.7594	0.00123	-0.00123	0.000866	-0.000866	0.000509	-0.000509	0.000182	-0.000182	0.00432	-0.00432	0.000264807	-0.000264807	0.000397193	-0.000397193		-4.7589	0.000343	-0.000382	0.00011	-0.000116	9.6e-05	-9.6e-05	0.000128	-0.000263	0.00178	-0.00186	0.00535	-0.00574	0.00803	-0.00861
-4.7584	0.00122	-0.00122	0.000869	-0.000869	0.00051	-0.00051	0.000181	-0.000182	0.0043	-0.0043	0.000266007	-0.000266	0.000398993	-0.000399		-4.7579	0.000331	-0.000371	0.0001	-0.000104	9.2e-05	-9.2e-05	0.00012	-0.000266	0.00178	-0.00186	0.00539	-0.0058	0.00808	-0.00869
-4.7574	0.00121	-0.00121	0.000873	-0.000873	0.000511	-0.000511	0.000181	-0.000181	0.00427	-0.00427	0.000267192	-0.000267208	0.000400808	-0.000400792		-4.7569	0.000318	-0.00036	9e-05	-9.2e-05	8.8e-05	-8.8e-05	0.000112	-0.00027	0.00178	-0.00185	0.00542	-0.00585	0.00813	-0.00877
-4.7564	0.0012	-0.0012	0.000877	-0.000877	0.000512	-0.000512	0.000181	-0.000181	0.00425	-0.00425	0.000268408	-0.000268408	0.000402592	-0.000402592		-4.7559	0.000305	-0.000349	8e-05	-8e-05	8.4e-05	-8.4e-05	0.000104	-0.000273	0.00178	-0.00185	0.00546	-0.0059	0.00818	-0.00885
-4.7554	0.00119	-0.00119	0.000881	-0.000881	0.000513	-0.000513	0.00018	-0.00018	0.00422	-0.00422	0.000269216	-0.000269592	0.000403784	-0.000404408		-4.7549	0.000292	-0.000337	6.9e-05	-6.7e-05	8e-05	-8e-05	9.6e-05	-0.000277	0.00178	-0.00185	0.00549	-0.00596	0.00824	-0.00893
-4.7544	0.00118	-0.00118	0.000885	-0.000885	0.000514	-0.000514	0.00018	-0.00018	0.0042	-0.0042	0.000270392	-0.000270392	0.000405608	-0.000405608		-4.7539	0.000278	-0.000325	5.9e-05	-5.5e-05	7.6e-05	-7.6e-05	8.8e-05	-0.00028	0.00178	-0.00185	0.00552	-0.00601	0.00829	-0.00901
-4.7534	0.00117	-0.00117	0.00089	-0.00089	0.000515	-0.000515	0.00018	-0.00018	0.00417	-0.00417	0.000271183	-0.0002712	0.000406817	-0.0004068		-4.7529	0.000264	-0.000313	4.9e-05	-4.2e-05	7.2e-05	-7.2e-05	7.9e-05	-0.000284	0.00177	-0.00185	0.00556	-0.00606	0.00834	-0.00909
-4.7524	0.00116	-0.00116	0.000894	-0.000894	0.000517	-0.000517	0.00018	-0.00018	0.00415	-0.00415	0.000272009	-0.0002724	0.000407991	-0.0004086		-4.7519	0.000251	-0.000301	3.8e-05	-2.9e-05	6.8e-05	-6.8e-05	7.1e-05	-0.000287	0.00177	-0.00184	0.00559	-0.00612	0.00839	-0.00918
-4.7514	0.00115	-0.00115	0.000899	-0.000899	0.000518	-0.000518	0.00018	-0.00018	0.00412	-0.00412	0.0002732	-0.000273218	0.0004098	-0.000409782		-4.7509	0.000237	-0.000289	2.7e-05	-1.7e-05	6.4e-05	-6.4e-05	6.2e-05	-0.000291	0.00177	-0.00184	0.00563	-0.00617	0.00844	-0.00926
-4.7504	0.00114	-0.00114	0.000904	-0.000904	0.000519	-0.000519	0.000181	-0.000181	0.0041	-0.0041	0.000273981	-0.000274	0.000411019	-0.000411		-4.7499	0.000223	-0.000276	1.7e-05	-4e-06	5.9e-05	-5.9e-05	5.4e-05	-0.000294	0.00177	-0.00184	0.00566	-0.00623	0.00849	-0.00934
-4.7494	0.00113	-0.00113	0.00091	-0.00091	0.00052	-0.00052	0.000181	-0.000181	0.00408	-0.00408	0.000274781	-0.0002748	0.000412219	-0.0004122		-4.7489	0.000208	-0.000264	6e-06	9e-06	5.5e-05	-5.5e-05	4.5e-05	-0.000298	0.00177	-0.00183	0.00569	-0.00628	0.00854	-0.00942
-4.7484	0.00112	-0.00112	0.000915	-0.000915	0.000521	-0.000521	0.000181	-0.000182	0.00405	-0.00405	0.0002752	-0.00027559	0.0004128	-0.00041341		-4.7479	0.000194	-0.000251	-5e-06	2.3e-05	5.1e-05	-5.1e-05	3.6e-05	-0.000302	0.00177	-0.00183	0.00573	-0.00633	0.00859	-0.0095
-4.7474	0.00111	-0.00111	0.000921	-0.000921	0.000522	-0.000522	0.000182	-0.000182	0.00403	-0.00403	0.000275979	-0.000276	0.000414021	-0.000414		-4.7469	0.000179	-0.000238	-1.5e-05	3.6e-05	4.7e-05	-4.7e-05	2.7e-05	-0.000306	0.00176	-0.00183	0.00576	-0.00639	0.00864	-0.00958
-4.7464	0.0011	-0.0011	0.000927	-0.000927	0.000523	-0.000523	0.000183	-0.000183	0.00401	-0.00401	0.000276411	-0.0002768	0.000414589	-0.0004152		-4.7459	0.000165	-0.000226	-2.6e-05	4.9e-05	4.2e-05	-4.2e-05	1.8e-05	-0.000309	0.00176	-0.00182	0.0058	-0.00644	0.00869	-0.00966
-4.7454	0.00109	-0.00109	0.000933	-0.000933	0.000525	-0.000525	0.000184	-0.000184	0.00399	-0.00399	0.0002772	-0.0002772	0.0004158	-0.0004158		-4.7449	0.00015	-0.000213	-3.7e-05	6.2e-05	3.8e-05	-3.8e-05	9e-06	-0.000313	0.00176	-0.00182	0.00583	-0.0065	0.00874	-0.00975
-4.7444	0.00108	-0.00108	0.000939	-0.000939	0.000526	-0.000526	0.000185	-0.000185	0.00396	-0.00397	0.000277589	-0.000277589	0.000416411	-0.000416411		-4.7439	0.000135	-0.0002	-4.8e-05	7.6e-05	3.4e-05	-3.4e-05	0	-0.000317	0.00176	-0.00181	0.00586	-0.00655	0.00879	-0.00983
-4.7434	0.00107	-0.00107	0.000946	-0.000946	0.000527	-0.000527	0.000186	-0.000186	0.00394	-0.00394	0.000278	-0.000278	0.000417	-0.000417		-4.7429	0.00012	-0.000187	-5.8e-05	8.9e-05	3e-05	-3e-05	-9e-06	-0.000321	0.00176	-0.00181	0.0059	-0.00661	0.00884	-0.00991
-4.7424	0.00106	-0.00106	0.000952	-0.000953	0.000528	-0.000528	0.000187	-0.000187	0.00392	-0.00392	0.000278376	-0.0002784	0.000417624	-0.0004176		-4.7419	0.000105	-0.000173	-6.9e-05	0.000102	2.5e-05	-2.5e-05	-1.8e-05	-0.000325	0.00176	-0.00181	0.00593	-0.00666	0.00889	-0.00999
-4.7414	0.00105	-0.00105	0.00096	-0.00096	0.000529	-0.000529	0.000188	-0.000188	0.0039	-0.0039	0.000278775	-0.0002788	0.000418225	-0.0004182		-4.7409	9e-05	-0.00016	-8e-05	0.000115	2.1e-05	-2.1e-05	-2.7e-05	-0.000329	0.00175	-0.0018	0.00596	-0.00672	0.00894	-0.01008
-4.7404	0.00105	-0.00105	0.000967	-0.000967	0.000531	-0.000531	0.00019	-0.00019	0.00388	-0.00388	0.0002788	-0.0002792	0.0004182	-0.0004188		-4.7399	7.5e-05	-0.000147	-9e-05	0.000129	1.7e-05	-1.7e-05	-3.5e-05	-0.000333	0.00175	-0.0018	0.006	-0.00677	0.009	-0.01016
-4.7394	0.00104	-0.00104	0.000974	-0.000974	0.000532	-0.000532	0.000191	-0.000192	0.00386	-0.00386	0.0002792	-0.000279227	0.0004188	-0.000418773		-4.7389	6e-05	-0.000134	-0.000101	0.000142	1.2e-05	-1.2e-05	-4.4e-05	-0.000338	0.00175	-0.0018	0.00603	-0.00683	0.00905	-0.01024
-4.7384	0.00103	-0.00103	0.000982	-0.000982	0.000533	-0.000533	0.000193	-0.000193	0.00384	-0.00384	0.000279186	-0.000279214	0.000418814	-0.000418786		-4.7379	4.5e-05	-0.00012	-0.000111	0.000155	8e-06	-8e-06	-5.3e-05	-0.000342	0.00175	-0.00179	0.00606	-0.00689	0.0091	-0.01033
-4.7374	0.00103	-0.00103	0.00099	-0.00099	0.000534	-0.000534	0.000195	-0.000195	0.00383	-0.00383	0.0002792	-0.0002796	0.0004188	-0.0004194		-4.7369	3e-05	-0.000107	-0.000122	0.000168	4e-06	-4e-06	-6.2e-05	-0.000346	0.00175	-0.00179	0.0061	-0.00694	0.00915	-0.01041
-4.7364	0.00102	-0.00102	0.000998	-0.000998	0.000535	-0.000535	0.000197	-0.000197	0.00381	-0.00381	0.000279185	-0.000279585	0.000418815	-0.000419415		-4.7359	1.5e-05	-9.4e-05	-0.000132	0.000181	-1e-06	1e-06	-7.1e-05	-0.00035	0.00175	-0.00179	0.00613	-0.007	0.0092	-0.0105
-4.7354	0.00101	-0.00101	0.00101	-0.00101	0.000537	-0.000537	0.000199	-0.000199	0.00379	-0.00379	0.0002792	-0.0002792	0.0004188	-0.0004188		-4.7349	0	-8e-05	-0.000142	0.000194	-5e-06	5e-06	-7.9e-05	-0.000355	0.00175	-0.00178	0.00617	-0.00705	0.00925	-0.01058
-4.7344	0.00101	-0.00101	0.00102	-0.00102	0.000538	-0.000538	0.000202	-0.000202	0.00377	-0.00377	0.000279184	-0.000279184	0.000418816	-0.000418816		-4.7339	-1.5e-05	-6.7e-05	-0.000152	0.000206	-9e-06	9e-06	-8.8e-05	-0.000359	0.00175	-0.00178	0.0062	-0.00711	0.0093	-0.01067
-4.7334	0.000999	-0.000999	0.00102	-0.00102	0.000539	-0.000539	0.000204	-0.000204	0.00376	-0.00376	0.0002788	-0.0002792	0.0004182	-0.0004188		-4.7329	-3e-05	-5.4e-05	-0.000161	0.000219	-1.3e-05	1.3e-05	-9.7e-05	-0.000364	0.00175	-0.00178	0.00623	-0.00717	0.00935	-0.01075
-4.7324	0.000994	-0.000994	0.00103	-0.00103	0.00054	-0.00054	0.000207	-0.000207	0.00374	-0.00374	0.000278783	-0.000278783	0.000418217	-0.000418217		-4.7319	-4.5e-05	-4.1e-05	-0.000171	0.000231	-1.7e-05	1.7e-05	-0.000105	-0.000368	0.00175	-0.00177	0.00627	-0.00722	0.0094	-0.01084
-4.7314	0.000988	-0.000988	0.00104	-0.00104	0.000541	-0.000541	0.000209	-0.000209	0.00373	-0.00373	0.000278365	-0.0002784	0.000417635	-0.0004176		-4.7309	-6e-05	-2.7e-05	-0.00018	0.000243	-2.2e-05	2.2e-05	-0.000113	-0.000373	0.00175	-0.00177	0.0063	-0.00728	0.00946	-0.01092
-4.7304	0.000983	-0.000983	0.00105	-0.00105	0.000543	-0.000543	0.000212	-0.000212	0.00371	-0.00371	0.000278	-0.000278037	0.000417	-0.000416963		-4.7299	-7.5e-05	-1.4e-05	-0.000189	0.000255	-2.6e-05	2.6e-05	-0.000122	-0.000378	0.00175	-0.00177	0.00634	-0.00734	0.00951	-0.01101
-4.7294	0.000978	-0.000979	0.00106	-0.00106	0.000544	-0.000544	0.000215	-0.000215	0.0037	-0.0037	0.000277581	-0.000277581	0.000416419	-0.000416419		-4.7289	-9e-05	-1e-06	-0.000198	0.000267	-3e-05	3e-05	-0.00013	-0.000382	0.00175	-0.00177	0.00637	-0.0074	0.00956	-0.01109
-4.7284	0.000974	-0.000974	0.00107	-0.00107	0.000545	-0.000545	0.000218	-0.000218	0.00368	-0.00368	0.00027718	-0.00027722	0.00041582	-0.00041578		-4.7279	-0.000105	1.2e-05	-0.000207	0.000279	-3.4e-05	3.4e-05	-0.000138	-0.000387	0.00175	-0.00176	0.00641	-0.00745	0.00961	-0.01118
-4.7274	0.00097	-0.00097	0.00108	-0.00108	0.000546	-0.000546	0.000222	-0.000222	0.00367	-0.00367	0.000276379	-0.000276379	0.000414621	-0.000414621		-4.7269	-0.000119	2.5e-05	-0.000216	0.00029	-3.8e-05	3.8e-05	-0.000145	-0.000392	0.00175	-0.00176	0.00644	-0.00751	0.00967	-0.01127
-4.7264	0.000966	-0.000966	0.00109	-0.00109	0.000547	-0.000547	0.000225	-0.000225	0.00366	-0.00366	0.000276043	-0.000276043	0.000413957	-0.000413957		-4.7259	-0.000134	3.8e-05	-0.000224	0.000302	-4.2e-05	4.2e-05	-0.000153	-0.000397	0.00175	-0.00176	0.00648	-0.00757	0.00972	-0.01135
-4.7254	0.000963	-0.000963	0.0011	-0.0011	0.000548	-0.000548	0.000229	-0.000229	0.00364	-0.00365	0.000275155	-0.0002752	0.000412845	-0.0004128		-4.7249	-0.000148	5e-05	-0.000232	0.000313	-4.6e-05	4.6e-05	-0.00016	-0.000402	0.00175	-0.00176	0.00652	-0.00763	0.00977	-0.01144
-4.7244	0.000959	-0.000959	0.00112	-0.00112	0.00055	-0.00055	0.000233	-0.000233	0.00363	-0.00363	0.000274447	-0.000274447	0.000411553	-0.000411553		-4.7239	-0.000162	6.3e-05	-0.000239	0.000323	-5e-05	5e-05	-0.000168	-0.000407	0.00176	-0.00176	0.00655	-0.00769	0.00983	-0.01153
-4.7234	0.000957	-0.000957	0.00113	-0.00113	0.000551	-0.000551	0.000237	-0.000237	0.00362	-0.00362	0.000273575	-0.000273575	0.000410425	-0.000410425		-4.7229	-0.000176	7.5e-05	-0.000247	0.000334	-5.3e-05	5.3e-05	-0.000175	-0.000412	0.00176	-0.00176	0.00659	-0.00774	0.00988	-0.01162
-4.7224	0.000954	-0.000954	0.00114	-0.00114	0.000552	-0.000552	0.000241	-0.000241	0.00361	-0.00361	0.000272451	-0.000272374	0.000408549	-0.000408626		-4.7219	-0.00019	8.8e-05	-0.000254	0.000344	-5.7e-05	5.7e-05	-0.000182	-0.000417	0.00176	-0.00176	0.00663	-0.0078	0.00994	-0.0117
-4.7214	0.000952	-0.000952	0.00115	-0.00115	0.000553	-0.000553	0.000245	-0.000245	0.0036	-0.0036	0.0002716	-0.0002716	0.0004074	-0.0004074		-4.7209	-0.000204	0.0001	-0.000261	0.000354	-6.1e-05	6.1e-05	-0.000189	-0.000423	0.00177	-0.00176	0.00666	-0.00786	0.00999	-0.01179
-4.7204	0.00095	-0.00095	0.00116	-0.00116	0.000554	-0.000554	0.000249	-0.000249	0.00359	-0.00359	0.000270456	-0.000270456	0.000405544	-0.000405544		-4.7199	-0.000218	0.000112	-0.000267	0.000363	-6.5e-05	6.5e-05	-0.000195	-0.000428	0.00177	-0.00176	0.0067	-0.00792	0.01005	-0.01188
-4.7194	0.000949	-0.000949	0.00118	-0.00118	0.000555	-0.000555	0.000254	-0.000254	0.00359	-0.00359	0.000269259	-0.000269259	0.000403741	-0.000403741		-4.7189	-0.000231	0.000124	-0.000273	0.000373	-6.8e-05	6.8e-05	-0.000201	-0.000433	0.00177	-0.00176	0.00674	-0.00798	0.01011	-0.01197
-4.7184	0.000947	-0.000947	0.00119	-0.00119	0.000556	-0.000556	0.000259	-0.000259	0.00358	-0.00358	0.000268	-0.000268	0.000402	-0.000402		-4.7179	-0.000244	0.000136	-0.000279	0.000382	-7.2e-05	7.2e-05	-0.000207	-0.000439	0.00178	-0.00176	0.00678	-0.00804	0.01016	-0.01206
-4.7174	0.000947	-0.000947	0.0012	-0.0012	0.000557	-0.000557	0.000264	-0.000264	0.00357	-0.00357	0.0002668	-0.0002668	0.0004002	-0.0004002		-4.7169	-0.000257	0.000147	-0.000284	0.00039	-7.5e-05	7.5e-05	-0.000213	-0.000445	0.00178	-0.00177	0.00681	-0.0081	0.01022	-0.01215
-4.7164	0.000946	-0.000946	0.00121	-0.00121	0.000558	-0.000558	0.000269	-0.000269	0.00356	-0.00357	0.0002656	-0.0002656	0.0003984	-0.0003984		-4.7159	-0.00027	0.000158	-0.000289	0.000398	-7.8e-05	7.8e-05	-0.000219	-0.00045	0.00179	-0.00177	0.00685	-0.00816	0.01028	-0.01224
-4.7154	0.000946	-0.000946	0.00123	-0.00123	0.000559	-0.000559	0.000274	-0.000274	0.00356	-0.00356	0.000264036	-0.000264036	0.000395964	-0.000395964		-4.7149	-0.000283	0.00017	-0.000294	0.000406	-8.2e-05	8.2e-05	-0.000224	-0.000456	0.0018	-0.00177	0.00689	-0.00822	0.01034	-0.01233
-4.7144	0.000946	-0.000946	0.00124	-0.00124	0.00056	-0.00056	0.00028	-0.00028	0.00355	-0.00355	0.000262438	-0.000262438	0.000393562	-0.000393562		-4.7139	-0.000295	0.000181	-0.000298	0.000413	-8.5e-05	8.5e-05	-0.000229	-0.000462	0.0018	-0.00177	0.00693	-0.00828	0.0104	-0.01242
-4.7134	0.000947	-0.000947	0.00126	-0.00126	0.000561	-0.000561	0.000285	-0.000285	0.00355	-0.00355	0.00026088	-0.0002608	0.00039112	-0.0003912		-4.7129	-0.000307	0.000191	-0.000302	0.00042	-8.8e-05	8.8e-05	-0.000234	-0.000468	0.00181	-0.00178	0.00697	-0.00834	0.01046	-0.01251
-4.7124	0.000948	-0.000948	0.00127	-0.00127	0.000562	-0.000562	0.000291	-0.000291	0.00355	-0.00355	0.000259158	-0.000259158	0.000388842	-0.000388842		-4.7119	-0.000319	0.000202	-0.000305	0.000427	-9.1e-05	9.1e-05	-0.000238	-0.000474	0.00182	-0.00178	0.00701	-0.0084	0.01052	-0.0126
-4.7114	0.00095	-0.00095	0.00129	-0.00129	0.000563	-0.000563	0.000297	-0.000297	0.00354	-0.00354	0.0002576	-0.0002576	0.0003864	-0.0003864		-4.7109	-0.000331	0.000212	-0.000308	0.000433	-9.4e-05	9.4e-05	-0.000243	-0.00048	0.00183	-0.00179	0.00705	-0.00846	0.01058	-0.01269
-4.7104	0.000951	-0.000951	0.0013	-0.0013	0.000564	-0.000564	0.000304	-0.000304	0.00354	-0.00354	0.0002556	-0.0002556	0.0003834	-0.0003834		-4.7099	-0.000342	0.000222	-0.000311	0.000439	-9.6e-05	9.6e-05	-0.000247	-0.000486	0.00184	-0.00179	0.00709	-0.00852	0.01064	-0.01279
-4.7094	0.000954	-0.000954	0.00132	-0.00132	0.000564	-0.000564	0.00031	-0.00031	0.00354	-0.00354	0.0002535	-0.00025365	0.0003805	-0.00038035		-4.7089	-0.000353	0.000232	-0.000313	0.000444	-9.9e-05	9.9e-05	-0.00025	-0.000492	0.00185	-0.0018	0.00714	-0.00859	0.0107	-0.01288
-4.7084	0.000956	-0.000956	0.00133	-0.00133	0.000565	-0.000565	0.000317	-0.000317	0.00354	-0.00354	0.0002516	-0.0002516	0.0003774	-0.0003774		-4.7079	-0.000363	0.000241	-0.000314	0.000449	-0.000102	0.000102	-0.000253	-0.000498	0.00186	-0.00181	0.00718	-0.00865	0.01077	-0.01297
-4.7074	0.000959	-0.000959	0.00135	-0.00135	0.000566	-0.000566	0.000323	-0.000323	0.00354	-0.00354	0.0002496	-0.0002496	0.0003744	-0.0003744		-4.7069	-0.000374	0.000251	-0.000315	0.000453	-0.000104	0.000104	-0.000256	-0.000505	0.00187	-0.00181	0.00722	-0.00871	0.01083	-0.01307
-4.7064	0.000962	-0.000963	0.00136	-0.00136	0.000567	-0.000567	0.00033	-0.00033	0.00354	-0.00354	0.000247541	-0.000247541	0.000371459	-0.000371459		-4.7059	-0.000384	0.00026	-0.000316	0.000457	-0.000107	0.000107	-0.000259	-0.000511	0.00188	-0.00182	0.00726	-0.00877	0.01089	-0.01316
-4.7054	0.000966	-0.000966	0.00138	-0.00138	0.000567	-0.000567	0.000337	-0.000337	0.00354	-0.00355	0.000245663	-0.000245663	0.000368337	-0.000368337		-4.7049	-0.000393	0.000268	-0.000316	0.00046	-0.000109	0.000109	-0.000261	-0.000518	0.0019	-0.00183	0.00731	-0.00884	0.01096	-0.01325
-4.7044	0.00097	-0.00097	0.0014	-0.0014	0.000568	-0.000568	0.000345	-0.000345	0.00355	-0.00355	0.000243133	-0.000243133	0.000364867	-0.000364867		-4.7039	-0.000403	0.000277	-0.000315	0.000463	-0.000111	0.000111	-0.000263	-0.000525	0.00191	-0.00184	0.00735	-0.0089	0.01103	-0.01335
-4.7034	0.000975	-0.000975	0.00141	-0.00141	0.000569	-0.000569	0.000352	-0.000352	0.00355	-0.00355	0.0002412	-0.0002412	0.0003618	-0.0003618		-4.7029	-0.000412	0.000285	-0.000314	0.000465	-0.000113	0.000113	-0.000264	-0.000531	0.00192	-0.00185	0.0074	-0.00896	0.01109	-0.01344
-4.7024	0.000979	-0.000979	0.00143	-0.00143	0.000569	-0.000569	0.00036	-0.00036	0.00356	-0.00356	0.000238723	-0.000238723	0.000358277	-0.000358277		-4.7019	-0.00042	0.000292	-0.000312	0.000466	-0.000115	0.000115	-0.000265	-0.000538	0.00194	-0.00186	0.00744	-0.00903	0.01116	-0.01354
-4.7014	0.000985	-0.000985	0.00145	-0.00145	0.00057	-0.00057	0.000368	-0.000368	0.00356	-0.00356	0.000236318	-0.000236318	0.000354682	-0.000354682		-4.7009	-0.000429	0.0003	-0.00031	0.000467	-0.000117	0.000117	-0.000266	-0.000545	0.00196	-0.00187	0.00749	-0.00909	0.01123	-0.01363
-4.7004	0.00099	-0.00099	0.00147	-0.00147	0.000571	-0.000571	0.000376	-0.000376	0.00357	-0.00357	0.000233912	-0.000234175	0.000351088	-0.000350825		-4.6999	-0.000436	0.000307	-0.000307	0.000468	-0.000118	0.000118	-0.000266	-0.000552	0.00197	-0.00188	0.00753	-0.00915	0.0113	-0.01373
-4.6994	0.000996	-0.000996	0.00148	-0.00148	0.000571	-0.000571	0.000384	-0.000384	0.00357	-0.00357	0.0002316	-0.0002316	0.0003474	-0.0003474		-4.6989	-0.000444	0.000314	-0.000304	0.000468	-0.00012	0.00012	-0.000266	-0.000559	0.00199	-0.00189	0.00758	-0.00922	0.01137	-0.01383
-4.6984	0.001	-0.001	0.0015	-0.0015	0.000572	-0.000572	0.000392	-0.000392	0.00358	-0.00358	0.000229301	-0.000229099	0.000343699	-0.000343901		-4.6979	-0.000451	0.00032	-0.0003	0.000467	-0.000121	0.000121	-0.000265	-0.000567	0.00201	-0.00191	0.00763	-0.00928	0.01144	-0.01392
-4.6974	0.00101	-0.00101	0.00152	-0.00152	0.000573	-0.000573	0.000401	-0.0004	0.00359	-0.00359	0.0002268	-0.0002268	0.0003402	-0.0003402		-4.6969	-0.000458	0.000326	-0.000295	0.000466	-0.000122	0.000122	-0.000264	-0.000574	0.00203	-0.00192	0.00768	-0.00935	0.01151	-0.01402
-4.6964	0.00102	-0.00102	0.00154	-0.00154	0.000573	-0.000573	0.000409	-0.000409	0.0036	-0.0036	0.000224282	-0.000224282	0.000336718	-0.000336718		-4.6959	-0.000464	0.000331	-0.00029	0.000463	-0.000124	0.000124	-0.000263	-0.000581	0.00205	-0.00194	0.00772	-0.00941	0.01159	-0.01412
-4.6954	0.00102	-0.00102	0.00156	-0.00156	0.000574	-0.000574	0.000418	-0.000418	0.00361	-0.00361	0.000222127	-0.000222127	0.000332873	-0.000332873		-4.6949	-0.000469	0.000337	-0.000284	0.000461	-0.000124	0.000124	-0.000261	-0.000589	0.00207	-0.00195	0.00777	-0.00948	0.01166	-0.01422
-4.6944	0.00103	-0.00103	0.00158	-0.00158	0.000574	-0.000574	0.000427	-0.000427	0.00362	-0.00362	0.0002196	-0.000219324	0.0003294	-0.000329676		-4.6939	-0.000475	0.000341	-0.000277	0.000457	-0.000125	0.000125	-0.000259	-0.000596	0.00209	-0.00197	0.00782	-0.00954	0.01174	-0.01431
-4.6934	0.00104	-0.00104	0.0016	-0.0016	0.000575	-0.000575	0.000436	-0.000436	0.00363	-0.00363	0.0002172	-0.0002172	0.0003258	-0.0003258		-4.6929	-0.000479	0.000346	-0.00027	0.000453	-0.000126	0.000126	-0.000256	-0.000604	0.00211	-0.00199	0.00788	-0.00961	0.01181	-0.01441
-4.6924	0.00105	-0.00105	0.00162	-0.00162	0.000575	-0.000575	0.000446	-0.000446	0.00365	-0.00365	0.000214637	-0.000215126	0.000322363	-0.000321874		-4.6919	-0.000484	0.00035	-0.000262	0.000449	-0.000126	0.000126	-0.000252	-0.000612	0.00214	-0.00201	0.00793	-0.00968	0.01189	-0.01451
-4.6914	0.00106	-0.00106	0.00164	-0.00164	0.000576	-0.000576	0.000455	-0.000455	0.00366	-0.00366	0.000212578	-0.000212578	0.000318422	-0.000318422		-4.6909	-0.000488	0.000353	-0.000253	0.000443	-0.000127	0.000127	-0.000248	-0.00062	0.00216	-0.00203	0.00798	-0.00974	0.01197	-0.01461
-4.6904	0.00107	-0.00107	0.00166	-0.00166	0.000576	-0.000576	0.000465	-0.000465	0.00368	-0.00368	0.00021	-0.00021	0.000315	-0.000315		-4.6899	-0.000491	0.000356	-0.000243	0.000437	-0.000127	0.000127	-0.000244	-0.000628	0.00219	-0.00205	0.00803	-0.00981	0.01205	-0.01471
-4.6894	0.00108	-0.00108	0.00168	-0.00168	0.000577	-0.000577	0.000475	-0.000475	0.00369	-0.00369	0.000207387	-0.000207387	0.000311613	-0.000311613		-4.6889	-0.000494	0.000359	-0.000233	0.00043	-0.000127	0.000127	-0.000239	-0.000636	0.00222	-0.00207	0.00809	-0.00988	0.01213	-0.01481
-4.6884	0.00108	-0.00108	0.0017	-0.0017	0.000577	-0.000577	0.000485	-0.000485	0.00371	-0.00371	0.0002052	-0.0002052	0.0003078	-0.0003078		-4.6879	-0.000496	0.000361	-0.000222	0.000422	-0.000127	0.000127	-0.000234	-0.000644	0.00224	-0.00209	0.00814	-0.00994	0.01221	-0.01492
-4.6874	0.00109	-0.0011	0.00172	-0.00172	0.000578	-0.000578	0.000495	-0.000495	0.00373	-0.00373	0.000202288	-0.000203055	0.000304712	-0.000303945		-4.6869	-0.000498	0.000363	-0.000211	0.000414	-0.000127	0.000127	-0.000228	-0.000653	0.00227	-0.00211	0.00819	-0.01001	0.01229	-0.01502
-4.6864	0.00111	-0.00111	0.00175	-0.00175	0.000578	-0.000578	0.000505	-0.000505	0.00374	-0.00374	0.000200681	-0.000200681	0.000300319	-0.000300319		-4.6859	-0.000499	0.000364	-0.000198	0.000405	-0.000126	0.000126	-0.000222	-0.000661	0.0023	-0.00214	0.00825	-0.01008	0.01238	-0.01512
-4.6854	0.00112	-0.00112	0.00177	-0.00177	0.000579	-0.000579	0.000516	-0.000515	0.00376	-0.00376	0.000197782	-0.000198307	0.000298218	-0.000296693		-4.6849	-0.0005	0.000365	-0.000185	0.000395	-0.000125	0.000125	-0.000215	-0.00067	0.00233	-0.00216	0.00831	-0.01015	0.01246	-0.01522
-4.6844	0.00113	-0.00113	0.00179	-0.00179	0.000579	-0.000579	0.000526	-0.000526	0.00378	-0.00378	0.000196	-0.000196	0.000294	-0.000294		-4.6839	-0.0005	0.000365	-0.000171	0.000384	-0.000124	0.000124	-0.000207	-0.000678	0.00237	-0.00219	0.00836	-0.01022	0.01255	-0.01533
-4.6834	0.00114	-0.00114	0.00181	-0.00181	0.00058	-0.00058	0.000537	-0.000537	0.00381	-0.00381	0.000193257	-0.000193969	0.000291743	-0.000290031		-4.6829	-0.000499	0.000365	-0.000156	0.000372	-0.000123	0.000123	-0.000199	-0.000687	0.0024	-0.00222	0.00842	-0.01029	0.01263	-0.01543
-4.6824	0.00115	-0.00115	0.00184	-0.00184	0.00058	-0.00058	0.000548	-0.000548	0.00383	-0.00383	0.000192004	-0.000191197	0.000286996	-0.000287803		-4.6819	-0.000498	0.000364	-0.00014	0.00036	-0.000122	0.000122	-0.00019	-0.000696	0.00243	-0.00224	0.00848	-0.01036	0.01272	-0.01553
-4.6814	0.00116	-0.00116	0.00186	-0.00186	0.00058	-0.00058	0.000559	-0.000559	0.00385	-0.00385	0.0001896	-0.000190037	0.0002844	-0.000283963		-4.6809	-0.000497	0.000363	-0.000124	0.000347	-0.000121	0.000121	-0.000181	-0.000705	0.00247	-0.00227	0.00854	-0.01043	0.01281	-0.01564
-4.6804	0.00118	-0.00118	0.00188	-0.00188	0.000581	-0.000581	0.00057	-0.00057	0.00388	-0.00388	0.000187126	-0.000188141	0.000281874	-0.000279859		-4.6799	-0.000494	0.000361	-0.000106	0.000333	-0.000119	0.000119	-0.000171	-0.000714	0.00251	-0.0023	0.0086	-0.0105	0.0129	-0.01574
-4.6794	0.00119	-0.00119	0.00191	-0.00191	0.000581	-0.000581	0.000582	-0.000582	0.0039	-0.0039	0.000185093	-0.0001852	0.000278907	-0.0002778		-4.6789	-0.000492	0.000359	-8.8e-05	0.000318	-0.000117	0.000117	-0.000161	-0.000724	0.00254	-0.00234	0.00866	-0.01057	0.013	-0.01585
-4.6784	0.0012	-0.0012	0.00193	-0.00193	0.000582	-0.000582	0.000593	-0.000593	0.00393	-0.00393	0.000184134	-0.000183069	0.000274866	-0.000275931		-4.6779	-0.000488	0.000356	-6.9e-05	0.000302	-0.000115	0.000115	-0.000149	-0.000733	0.00258	-0.00237	0.00873	-0.01064	0.01309	-0.01595
-4.6774	0.00121	-0.00121	0.00195	-0.00195	0.000582	-0.000582	0.000605	-0.000605	0.00396	-0.00396	0.000181043	-0.000182707	0.000272957	-0.000271293		-4.6769	-0.000484	0.000353	-4.9e-05	0.000285	-0.000113	0.000113	-0.000138	-0.000742	0.00262	-0.0024	0.00879	-0.01071	0.01319	-0.01606
-4.6764	0.00123	-0.00123	0.00198	-0.00198	0.000583	-0.000583	0.000617	-0.000617	0.00398	-0.00398	0.000180573	-0.000179032	0.000269427	-0.000269968		-4.6759	-0.000479	0.000349	-2.8e-05	0.000267	-0.000111	0.000111	-0.000125	-0.000752	0.00267	-0.00244	0.00885	-0.01078	0.01328	-0.01617
-4.6754	0.00124	-0.00124	0.002	-0.002	0.000583	-0.000583	0.000629	-0.000629	0.00401	-0.00401	0.000177418	-0.000178	0.000267582	-0.000267		-4.6749	-0.000474	0.000344	-6e-06	0.000249	-0.000108	0.000108	-0.000112	-0.000762	0.00271	-0.00247	0.00892	-0.01085	0.01338	-0.01628
-4.6744	0.00126	-0.00126	0.00203	-0.00203	0.000583	-0.000583	0.000641	-0.000641	0.00404	-0.00404	0.00017698	-0.000175824	0.00026402	-0.000265176		-4.6739	-0.000468	0.000339	1.6e-05	0.000229	-0.000105	0.000105	-9.9e-05	-0.000772	0.00275	-0.00251	0.00899	-0.01092	0.01348	-0.01638
-4.6734	0.00127	-0.00127	0.00205	-0.00205	0.000584	-0.000584	0.000654	-0.000653	0.00408	-0.00408	0.000174627	-0.0001748	0.000263373	-0.0002622		-4.6729	-0.000461	0.000333	4e-05	0.000208	-0.000102	0.000102	-8.4e-05	-0.000782	0.0028	-0.00255	0.00905	-0.01099	0.01358	-0.01649
-4.6724	0.00129	-0.00129	0.00208	-0.00208	0.000584	-0.000584	0.000666	-0.000666	0.00411	-0.00411	0.000174153	-0.000172652	0.000259847	-0.000260348		-4.6719	-0.000453	0.000327	6.5e-05	0.000187	-9.9e-05	9.9e-05	-6.9e-05	-0.000792	0.00285	-0.00259	0.00912	-0.01107	0.01368	-0.0166
-4.6714	0.0013	-0.0013	0.00211	-0.00211	0.000585	-0.000585	0.000679	-0.000678	0.00414	-0.00414	0.000171472	-0.000173049	0.000258528	-0.000256951		-4.6709	-0.000445	0.00032	9e-05	0.000164	-9.6e-05	9.6e-05	-5.4e-05	-0.000802	0.00289	-0.00263	0.00919	-0.01114	0.01378	-0.01671
-4.6704	0.00132	-0.00132	0.00213	-0.00213	0.000585	-0.000585	0.000691	-0.000691	0.00418	-0.00418	0.0001708	-0.000171297	0.0002562	-0.000255703		-4.6699	-0.000436	0.000312	0.000117	0.000141	-9.2e-05	9.2e-05	-3.7e-05	-0.000812	0.00294	-0.00267	0.00926	-0.01121	0.01389	-0.01682
-4.6694	0.00133	-0.00133	0.00216	-0.00216	0.000586	-0.000586	0.000704	-0.000704	0.00421	-0.00421	0.0001696	-0.0001696	0.0002544	-0.0002544		-4.6689	-0.000426	0.000304	0.000144	0.000116	-8.8e-05	8.8e-05	-2e-05	-0.000823	0.00299	-0.00272	0.00933	-0.01129	0.014	-0.01693
-4.6684	0.00135	-0.00135	0.00219	-0.00219	0.000586	-0.000586	0.000717	-0.000717	0.00425	-0.00425	0.0001688	-0.000168839	0.0002532	-0.000252161		-4.6679	-0.000416	0.000295	0.000173	9.1e-05	-8.4e-05	8.4e-05	-2e-06	-0.000833	0.00305	-0.00276	0.0094	-0.01136	0.0141	-0.01704
-4.6674	0.00137	-0.00137	0.00221	-0.00221	0.000586	-0.000586	0.000731	-0.00073	0.00429	-0.00429	0.000167187	-0.000168422	0.000251813	-0.000250578		-4.6669	-0.000405	0.000285	0.000202	6.4e-05	-7.9e-05	7.9e-05	1.6e-05	-0.000844	0.0031	-0.00281	0.00948	-0.01144	0.01421	-0.01716
-4.6664	0.00138	-0.00138	0.00224	-0.00224	0.000587	-0.000587	0.000744	-0.000744	0.00433	-0.00433	0.000167184	-0.000166417	0.000249816	-0.000250583		-4.6659	-0.000393	0.000275	0.000233	3.7e-05	-7.5e-05	7.5e-05	3.6e-05	-0.000855	0.00315	-0.00285	0.00955	-0.01151	0.01432	-0.01727
-4.6654	0.0014	-0.0014	0.00227	-0.00227	0.000587	-0.000587	0.000757	-0.000757	0.00437	-0.00437	0.000166358	-0.000165644	0.000248642	-0.000249356		-4.6649	-0.00038	0.000264	0.000265	8e-06	-7e-05	7e-05	5.6e-05	-0.000866	0.00321	-0.0029	0.00962	-0.01159	0.01444	-0.01738
-4.6644	0.00142	-0.00142	0.0023	-0.0023	0.000588	-0.000588	0.000771	-0.000771	0.00441	-0.00441	0.000165935	-0.000165863	0.000248065	-0.000247137		-4.6639	-0.000367	0.000253	0.000297	-2.2e-05	-6.5e-05	6.5e-05	7.6e-05	-0.000877	0.00327	-0.00295	0.0097	-0.01166	0.01455	-0.01749
-4.6634	0.00144	-0.00144	0.00232	-0.00232	0.000588	-0.000588	0.000785	-0.000785	0.00445	-0.00445	0.0001652	-0.00016418	0.0002478	-0.00024782		-4.6629	-0.000353	0.00024	0.000331	-5.3e-05	-5.9e-05	5.9e-05	9.8e-05	-0.000888	0.00333	-0.003	0.00978	-0.01174	0.01467	-0.01761
-4.6624	0.00146	-0.00146	0.00235	-0.00235	0.000589	-0.000589	0.000799	-0.000799	0.0045	-0.0045	0.000165092	-0.000164979	0.000246908	-0.000246021		-4.6619	-0.000338	0.000227	0.000366	-8.4e-05	-5.4e-05	5.4e-05	0.00012	-0.0009	0.00339	-0.00306	0.00986	-0.01182	0.01478	-0.01772
-4.6614	0.00147	-0.00147	0.00238	-0.00238	0.000589	-0.000589	0.000813	-0.000813	0.00454	-0.00454	0.000164252	-0.000164672	0.000247748	-0.000246328		-4.6609	-0.000322	0.000214	0.000402	-0.000118	-4.8e-05	4.8e-05	0.000143	-0.000911	0.00345	-0.00311	0.00993	-0.01189	0.0149	-0.01784
-4.6604	0.00149	-0.00149	0.00241	-0.00241	0.00059	-0.00059	0.000827	-0.000827	0.00459	-0.00459	0.0001644	-0.000164655	0.0002466	-0.000246345		-4.6599	-0.000305	0.000199	0.000439	-0.000152	-4.2e-05	4.2e-05	0.000167	-0.000923	0.00352	-0.00317	0.01002	-0.01197	0.01502	-0.01795
-4.6594	0.00151	-0.00151	0.00244	-0.00244	0.00059	-0.00059	0.000841	-0.000841	0.00463	-0.00463	0.0001648	-0.000163918	0.0002472	-0.000247082		-4.6589	-0.000288	0.000184	0.000477	-0.000187	-3.5e-05	3.5e-05	0.000192	-0.000935	0.00358	-0.00322	0.0101	-0.01205	0.01515	-0.01807
-4.6584	0.00153	-0.00153	0.00247	-0.00247	0.000591	-0.000591	0.000856	-0.000856	0.00468	-0.00468	0.0001648	-0.000164343	0.0002472	-0.000247657		-4.6579	-0.000269	0.000168	0.000517	-0.000224	-2.9e-05	2.9e-05	0.000218	-0.000946	0.00365	-0.00328	0.01018	-0.01213	0.01527	-0.01819
-4.6574	0.00155	-0.00155	0.0025	-0.0025	0.000591	-0.000591	0.00087	-0.00087	0.00473	-0.00473	0.0001652	-0.000164766	0.0002478	-0.000248234		-4.6569	-0.00025	0.000152	0.000557	-0.000261	-2.2e-05	2.2e-05	0.000244	-0.000959	0.00372	-0.00334	0.01026	-0.0122	0.01539	-0.01831
-4.6564	0.00157	-0.00157	0.00253	-0.00253	0.000592	-0.000592	0.000885	-0.000885	0.00478	-0.00478	0.000166416	-0.0001656	0.000248584	-0.0002484		-4.6559	-0.00023	0.000134	0.000599	-0.0003	-1.4e-05	1.4e-05	0.000271	-0.000971	0.00379	-0.0034	0.01035	-0.01228	0.01552	-0.01842
-4.6554	0.00159	-0.00159	0.00256	-0.00256	0.000593	-0.000593	0.0009	-0.0009	0.00483	-0.00483	0.000166797	-0.0001664	0.000249203	-0.0002496		-4.6549	-0.000209	0.000116	0.000641	-0.00034	-7e-06	7e-06	0.000299	-0.000983	0.00386	-0.00347	0.01043	-0.01236	0.01565	-0.01854
-4.6544	0.00161	-0.00161	0.00259	-0.00259	0.000593	-0.000593	0.000915	-0.000915	0.00489	-0.00489	0.000167409	-0.0001672	0.000251591	-0.0002508		-4.6539	-0.000187	9.7e-05	0.000685	-0.000381	1e-06	-1e-06	0.000328	-0.000996	0.00393	-0.00353	0.01052	-0.01244	0.01578	-0.01866
-4.6534	0.00163	-0.00163	0.00262	-0.00262	0.000594	-0.000594	0.00093	-0.00093	0.00494	-0.00494	0.000168584	-0.0001684	0.000252416	-0.0002526		-4.6529	-0.000164	7.7e-05	0.000731	-0.000424	9e-06	-9e-06	0.000358	-0.00101	0.00401	-0.0036	0.01061	-0.01252	0.01592	-0.01878
-4.6524	0.00165	-0.00165	0.00265	-0.00265	0.000595	-0.000595	0.000945	-0.000945	0.005	-0.005	0.000169244	-0.000169423	0.000254756	-0.000254577		-4.6519	-0.000141	5.7e-05	0.000777	-0.000468	1.7e-05	-1.7e-05	0.000388	-0.00102	0.00408	-0.00367	0.0107	-0.0126	0.01605	-0.0189
-4.6514	0.00168	-0.00168	0.00268	-0.00268	0.000595	-0.000595	0.000961	-0.000961	0.00505	-0.00505	0.000171547	-0.0001708	0.000256453	-0.0002562		-4.6509	-0.000116	3.5e-05	0.000825	-0.000513	2.6e-05	-2.6e-05	0.00042	-0.00103	0.00416	-0.00374	0.01079	-0.01268	0.01619	-0.01902
-4.6504	0.0017	-0.0017	0.00271	-0.00271	0.000596	-0.000596	0.000976	-0.000976	0.00511	-0.00511	0.000172462	-0.000172232	0.000259538	-0.000258768		-4.6499	-9.1e-05	1.3e-05	0.000874	-0.000559	3.5e-05	-3.5e-05	0.000452	-0.00105	0.00424	-0.00381	0.01088	-0.01276	0.01633	-0.01915
-4.6494	0.00172	-0.00172	0.00275	-0.00275	0.000597	-0.000597	0.000992	-0.000992	0.00517	-0.00517	0.000174565	-0.00017473	0.000261435	-0.00026127		-4.6489	-6.4e-05	-1e-05	0.000924	-0.000606	4.4e-05	-4.4e-05	0.000485	-0.00106	0.00432	-0.00388	0.01098	-0.01285	0.01647	-0.01927
-4.6484	0.00174	-0.00174	0.00278	-0.00278	0.000597	-0.000597	0.00101	-0.00101	0.00523	-0.00523	0.000176563	-0.000176724	0.000264437	-0.000264276		-4.6479	-3.7e-05	-3.4e-05	0.000975	-0.000655	5.3e-05	-5.3e-05	0.000519	-0.00107	0.00441	-0.00395	0.01107	-0.01293	0.01661	-0.01939
-4.6474	0.00176	-0.00176	0.00281	-0.00281	0.000598	-0.000598	0.00102	-0.00102	0.00529	-0.00529	0.0001788	-0.00017824	0.0002682	-0.00026776		-4.6469	-8e-06	-5.9e-05	0.00103	-0.000705	6.3e-05	-6.3e-05	0.000554	-0.00109	0.00449	-0.00403	0.01117	-0.01301	0.01675	-0.01952
-4.6464	0.00179	-0.00179	0.00284	-0.00284	0.000599	-0.000599	0.00104	-0.00104	0.00536	-0.00536	0.00018104	-0.0001808	0.00027196	-0.0002712		-4.6459	2.1e-05	-8.4e-05	0.00108	-0.000757	7.3e-05	-7.3e-05	0.00059	-0.0011	0.00458	-0.00411	0.01127	-0.01309	0.0169	-0.01964
-4.6454	0.00181	-0.00181	0.00288	-0.00288	0.0006	-0.0006	0.00106	-0.00106	0.00542	-0.00542	0.000183917	-0.000182885	0.000275083	-0.000275115		-4.6449	5.1e-05	-0.000111	0.00114	-0.00081	8.3e-05	-8.3e-05	0.000627	-0.00112	0.00467	-0.00419	0.01136	-0.01318	0.01705	-0.01976
-4.6444	0.00183	-0.00183	0.00291	-0.00291	0.0006	-0.0006	0.00107	-0.00107	0.00549	-0.00549	0.000186241	-0.000186	0.000279759	-0.000279		-4.6439	8.3e-05	-0.000138	0.00119	-0.000864	9.4e-05	-9.4e-05	0.000665	-0.00113	0.00476	-0.00427	0.01146	-0.01326	0.0172	-0.01989
-4.6434	0.00186	-0.00186	0.00294	-0.00294	0.000601	-0.000601	0.00109	-0.00109	0.00555	-0.00555	0.0001896	-0.000189042	0.0002844	-0.000283958		-4.6429	0.000115	-0.000166	0.00125	-0.00092	0.000105	-0.000105	0.000704	-0.00114	0.00485	-0.00435	0.01157	-0.01334	0.01735	-0.02002
-4.6424	0.00188	-0.00188	0.00298	-0.00298	0.000602	-0.000602	0.00111	-0.00111	0.00562	-0.00562	0.00019296	-0.00019224	0.00028904	-0.00028876		-4.6419	0.000148	-0.000195	0.00131	-0.000976	0.000116	-0.000116	0.000744	-0.00116	0.00495	-0.00444	0.01167	-0.01343	0.0175	-0.02014
-4.6414	0.00191	-0.00191	0.00301	-0.00301	0.000603	-0.000603	0.00112	-0.00112	0.00569	-0.00569	0.000196	-0.000195761	0.000294	-0.000293239		-4.6409	0.000183	-0.000225	0.00137	-0.00104	0.000128	-0.000128	0.000785	-0.00117	0.00504	-0.00452	0.01177	-0.01351	0.01766	-0.02027
-4.6404	0.00193	-0.00193	0.00304	-0.00304	0.000604	-0.000604	0.00114	-0.00114	0.00576	-0.00576	0.000199271	-0.000199436	0.000299729	-0.000299564		-4.6399	0.000218	-0.000256	0.00143	-0.00109	0.00014	-0.00014	0.000826	-0.00119	0.00514	-0.00461	0.01188	-0.0136	0.01782	-0.0204
-4.6394	0.00196	-0.00196	0.00308	-0.00308	0.000605	-0.000605	0.00116	-0.00116	0.00584	-0.00584	0.0002036	-0.000203367	0.0003054	-0.000304633		-4.6389	0.000254	-0.000288	0.0015	-0.00116	0.000152	-0.000152	0.000869	-0.0012	0.00524	-0.0047	0.01198	-0.01369	0.01798	-0.02053
-4.6384	0.00198	-0.00198	0.00311	-0.00311	0.000606	-0.000606	0.00117	-0.00117	0.00591	-0.00591	0.000208173	-0.000207428	0.000311827	-0.000311572		-4.6379	0.000292	-0.000321	0.00156	-0.00122	0.000165	-0.000165	0.000913	-0.00122	0.00535	-0.00479	0.01209	-0.01377	0.01814	-0.02066
-4.6374	0.00201	-0.00201	0.00315	-0.00315	0.000607	-0.000607	0.00119	-0.00119	0.00598	-0.00598	0.000212	-0.000212178	0.000318	-0.000317822		-4.6369	0.000331	-0.000354	0.00163	-0.00128	0.000178	-0.000178	0.000958	-0.00123	0.00545	-0.00488	0.0122	-0.01386	0.0183	-0.02079
-4.6364	0.00203	-0.00203	0.00318	-0.00318	0.000608	-0.000608	0.00121	-0.00121	0.00606	-0.00606	0.000216985	-0.000216216	0.000325015	-0.000324784		-4.6359	0.00037	-0.000389	0.0017	-0.00135	0.000191	-0.000191	0.001	-0.00125	0.00556	-0.00498	0.01231	-0.01395	0.01847	-0.02092
-4.6354	0.00206	-0.00206	0.00322	-0.00322	0.000609	-0.000609	0.00122	-0.00122	0.00614	-0.00614	0.0002216	-0.000221392	0.0003324	-0.000331608		-4.6349	0.000411	-0.000425	0.00176	-0.00142	0.000205	-0.000205	0.00105	-0.00126	0.00566	-0.00508	0.01243	-0.01403	0.01864	-0.02105
-4.6344	0.00208	-0.00208	0.00325	-0.00325	0.00061	-0.00061	0.00124	-0.00124	0.00622	-0.00622	0.0002268	-0.000226601	0.0003402	-0.000339399		-4.6339	0.000453	-0.000461	0.00184	-0.00148	0.000218	-0.000218	0.0011	-0.00128	0.00577	-0.00518	0.01254	-0.01412	0.01881	-0.02118
-4.6334	0.00211	-0.00211	0.00329	-0.00329	0.000611	-0.000611	0.00126	-0.00126	0.0063	-0.0063	0.000232614	-0.000232	0.000348386	-0.000348		-4.6329	0.000496	-0.000499	0.00191	-0.00155	0.000233	-0.000233	0.00115	-0.00129	0.00589	-0.00528	0.01266	-0.01421	0.01898	-0.02132
-4.6324	0.00214	-0.00214	0.00333	-0.00333	0.000612	-0.000612	0.00128	-0.00128	0.00638	-0.00638	0.000238228	-0.000237373	0.000356772	-0.000356627		-4.6319	0.00054	-0.000537	0.00198	-0.00162	0.000247	-0.000247	0.0012	-0.00131	0.006	-0.00538	0.01277	-0.0143	0.01916	-0.02145
-4.6314	0.00216	-0.00216	0.00336	-0.00336	0.000613	-0.000613	0.0013	-0.00129	0.00646	-0.00646	0.000243845	-0.000243355	0.000365155	-0.000365645		-4.6309	0.000585	-0.000577	0.00206	-0.0017	0.000262	-0.000262	0.00125	-0.00133	0.00612	-0.00549	0.01289	-0.01439	0.01934	-0.02159
-4.6304	0.00219	-0.00219	0.0034	-0.0034	0.000615	-0.000615	0.00131	-0.00131	0.00655	-0.00655	0.000249733	-0.0002496	0.000375267	-0.0003744		-4.6299	0.000632	-0.000618	0.00213	-0.00177	0.000278	-0.000278	0.0013	-0.00134	0.00623	-0.00559	0.01301	-0.01448	0.01952	-0.02172
-4.6294	0.00222	-0.00222	0.00344	-0.00344	0.000616	-0.000616	0.00133	-0.00133	0.00663	-0.00663	0.000256693	-0.000256583	0.000384307	-0.000383417		-4.6289	0.000679	-0.000659	0.00221	-0.00185	0.000293	-0.000293	0.00135	-0.00136	0.00635	-0.0057	0.01313	-0.01457	0.0197	-0.02186
-4.6284	0.00225	-0.00225	0.00347	-0.00347	0.000617	-0.000617	0.00135	-0.00135	0.00672	-0.00672	0.000262544	-0.000262474	0.000395456	-0.000394526		-4.6279	0.000728	-0.000702	0.00229	-0.00193	0.000309	-0.000309	0.00141	-0.00137	0.00648	-0.00581	0.01326	-0.01466	0.01988	-0.02199
-4.6274	0.00227	-0.00227	0.00351	-0.00351	0.000618	-0.000618	0.00137	-0.00137	0.00681	-0.00681	0.000270373	-0.000269628	0.000404627	-0.000405372		-4.6269	0.000778	-0.000745	0.00237	-0.00201	0.000326	-0.000326	0.00146	-0.00139	0.0066	-0.00592	0.01338	-0.01475	0.02007	-0.02213
-4.6264	0.0023	-0.0023	0.00355	-0.00355	0.00062	-0.00062	0.00139	-0.00139	0.0069	-0.0069	0.000277164	-0.0002772	0.000416836	-0.0004158		-4.6259	0.000829	-0.00079	0.00245	-0.00209	0.000342	-0.000342	0.00152	-0.00141	0.00673	-0.00604	0.01351	-0.01485	0.02026	-0.02227
-4.6254	0.00233	-0.00233	0.00359	-0.00359	0.000621	-0.000621	0.0014	-0.0014	0.00699	-0.00699	0.0002852	-0.000285324	0.0004278	-0.000426676		-4.6249	0.000881	-0.000836	0.00254	-0.00217	0.00036	-0.00036	0.00158	-0.00142	0.00686	-0.00616	0.01363	-0.01494	0.02045	-0.02241
-4.6244	0.00236	-0.00236	0.00363	-0.00363	0.000623	-0.000623	0.00142	-0.00142	0.00708	-0.00708	0.000292128	-0.0002924	0.000439872	-0.0004386		-4.6239	0.000935	-0.000882	0.00262	-0.00225	0.000377	-0.000377	0.00164	-0.00144	0.00699	-0.00628	0.01376	-0.01503	0.02064	-0.02255
-4.6234	0.00239	-0.00239	0.00366	-0.00366	0.000624	-0.000624	0.00144	-0.00144	0.00718	-0.00718	0.000299329	-0.000299877	0.000453671	-0.000452123		-4.6229	0.000989	-0.00093	0.00271	-0.00234	0.000395	-0.000395	0.0017	-0.00146	0.00712	-0.0064	0.01389	-0.01512	0.02084	-0.02269
-4.6224	0.00242	-0.00242	0.0037	-0.0037	0.000625	-0.000625	0.00146	-0.00146	0.00727	-0.00727	0.0003096	-0.000310716	0.0004644	-0.000462284		-4.6219	0.00104	-0.000979	0.0028	-0.00242	0.000413	-0.000413	0.00176	-0.00148	0.00725	-0.00652	0.01402	-0.01522	0.02104	-0.02283
-4.6214	0.00245	-0.00245	0.00374	-0.00374	0.000627	-0.000627	0.00148	-0.00148	0.00737	-0.00737	0.000313576	-0.000318	0.000482424	-0.000477		-4.6209	0.0011	-0.00103	0.00289	-0.00251	0.000431	-0.000431	0.00182	-0.00149	0.00739	-0.00664	0.01416	-0.01531	0.02124	-0.02297
-4.6204	0.00248	-0.00248	0.00378	-0.00378	0.000629	-0.000629	0.0015	-0.0015	0.00747	-0.00747	0.000323289	-0.000318111	0.000495711	-0.000499889		-4.6199	0.00116	-0.00108	0.00298	-0.0026	0.00045	-0.00045	0.00188	-0.00151	0.00753	-0.00677	0.01429	-0.01541	0.02144	-0.02311
-4.6194	0.00251	-0.00251	0.00382	-0.00382	0.00063	-0.00063	0.00152	-0.00152	0.00757	-0.00757	0.0003372	-0.000338304	0.0005058	-0.000503696		-4.6189	0.00122	-0.00113	0.00307	-0.00269	0.000469	-0.000469	0.00194	-0.00153	0.00767	-0.00689	0.01443	-0.0155	0.02164	-0.02325
-4.6184	0.00254	-0.00254	0.00386	-0.00386	0.000632	-0.000632	0.00154	-0.00154	0.00767	-0.00767	0.0003468	-0.000348186	0.0005202	-0.000517814		-4.6179	0.00128	-0.00118	0.00316	-0.00278	0.000488	-0.000488	0.00201	-0.00155	0.00781	-0.00702	0.01456	-0.0156	0.02185	-0.0234
-4.6174	0.00257	-0.00257	0.0039	-0.0039	0.000634	-0.000634	0.00156	-0.00155	0.00778	-0.00778	0.00035617	-0.0003564	0.00053583	-0.0005346		-4.6169	0.00134	-0.00124	0.00326	-0.00288	0.000508	-0.000508	0.00207	-0.00157	0.00795	-0.00715	0.0147	-0.01569	0.02205	-0.02354
-4.6164	0.0026	-0.0026	0.00394	-0.00394	0.000635	-0.000635	0.00157	-0.00157	0.00788	-0.00788	0.0003672	-0.000366308	0.0005508	-0.000550692		-4.6159	0.0014	-0.00129	0.00335	-0.00297	0.000528	-0.000528	0.00214	-0.00159	0.0081	-0.00729	0.01484	-0.01579	0.02226	-0.02369
-4.6154	0.00263	-0.00263	0.00398	-0.00398	0.000637	-0.000637	0.00159	-0.00159	0.00799	-0.00799	0.0003776	-0.0003776	0.0005674	-0.0005664		-4.6149	0.00146	-0.00134	0.00345	-0.00307	0.000548	-0.000548	0.00221	-0.0016	0.00824	-0.00742	0.01498	-0.01589	0.02247	-0.02383
-4.6144	0.00266	-0.00266	0.00402	-0.00402	0.000639	-0.000639	0.00161	-0.00161	0.0081	-0.0081	0.000389537	-0.0003888	0.000583463	-0.0005832		-4.6139	0.00152	-0.0014	0.00355	-0.00316	0.000569	-0.000569	0.00227	-0.00162	0.00839	-0.00756	0.01512	-0.01598	0.02269	-0.02398
-4.6134	0.00269	-0.00269	0.00406	-0.00406	0.000641	-0.000641	0.00163	-0.00163	0.00821	-0.00821	0.0004004	-0.000400985	0.0006006	-0.000600015		-4.6129	0.00159	-0.00146	0.00364	-0.00326	0.000589	-0.000589	0.00234	-0.00164	0.00854	-0.00769	0.01527	-0.01608	0.0229	-0.02412
-4.6124	0.00272	-0.00272	0.0041	-0.0041	0.000643	-0.000643	0.00165	-0.00165	0.00832	-0.00832	0.000411885	-0.000412	0.000619115	-0.000618		-4.6119	0.00165	-0.00151	0.00374	-0.00336	0.00061	-0.00061	0.00241	-0.00166	0.00869	-0.00783	0.01541	-0.01618	0.02312	-0.02427
-4.6114	0.00275	-0.00275	0.00415	-0.00415	0.000645	-0.000645	0.00167	-0.00167	0.00843	-0.00843	0.00042417	-0.00042354	0.00063683	-0.00063646		-4.6109	0.00172	-0.00157	0.00385	-0.00346	0.000631	-0.000631	0.00248	-0.00168	0.00884	-0.00797	0.01556	-0.01628	0.02333	-0.02442
-4.6104	0.00279	-0.00279	0.00419	-0.00419	0.000647	-0.000647	0.00169	-0.00169	0.00855	-0.00855	0.0004372	-0.000437216	0.0006558	-0.000654784		-4.6099	0.00179	-0.00163	0.00395	-0.00356	0.000653	-0.000653	0.00255	-0.0017	0.009	-0.00811	0.0157	-0.01638	0.02355	-0.02456
-4.6094	0.00282	-0.00282	0.00423	-0.00423	0.000649	-0.000649	0.00171	-0.00171	0.00866	-0.00866	0.00045	-0.00044941	0.000675	-0.00067459		-4.6089	0.00185	-0.00169	0.00405	-0.00366	0.000675	-0.000675	0.00262	-0.00172	0.00915	-0.00825	0.01585	-0.01647	0.02377	-0.02471
-4.6084	0.00285	-0.00285	0.00427	-0.00427	0.000651	-0.000651	0.00173	-0.00173	0.00878	-0.00878	0.000462851	-0.0004628	0.000695149	-0.0006942		-4.6079	0.00192	-0.00175	0.00415	-0.00376	0.000697	-0.000697	0.0027	-0.00174	0.00931	-0.00839	0.016	-0.01657	0.024	-0.02486
-4.6074	0.00288	-0.00288	0.00431	-0.00431	0.000653	-0.000653	0.00175	-0.00175	0.0089	-0.0089	0.000477123	-0.000476562	0.000714877	-0.000714438		-4.6069	0.00199	-0.00181	0.00426	-0.00387	0.000719	-0.000719	0.00277	-0.00176	0.00946	-0.00854	0.01615	-0.01667	0.02422	-0.02501
-4.6064	0.00292	-0.00292	0.00436	-0.00436	0.000656	-0.000656	0.00177	-0.00177	0.00902	-0.00902	0.000490649	-0.000490551	0.000736351	-0.000735449		-4.6059	0.00206	-0.00187	0.00436	-0.00397	0.000741	-0.000741	0.00284	-0.00178	0.00962	-0.00868	0.0163	-0.01677	0.02444	-0.02516
-4.6054	0.00295	-0.00295	0.0044	-0.0044	0.000658	-0.000658	0.00179	-0.00179	0.00914	-0.00914	0.0005048	-0.000504259	0.0007572	-0.000756741		-4.6049	0.00213	-0.00193	0.00447	-0.00408	0.000764	-0.000764	0.00292	-0.0018	0.00978	-0.00883	0.01645	-0.01687	0.02467	-0.02531
-4.6044	0.00298	-0.00298	0.00444	-0.00444	0.00066	-0.00066	0.00181	-0.00181	0.00926	-0.00926	0.000519467	-0.000519333	0.000779533	-0.000778667		-4.6039	0.0022	-0.00199	0.00458	-0.00418	0.000786	-0.000786	0.00299	-0.00182	0.00994	-0.00898	0.0166	-0.01697	0.0249	-0.02546
-4.6034	0.00302	-0.00302	0.00449	-0.00449	0.000663	-0.000663	0.00184	-0.00183	0.00939	-0.00939	0.000535051	-0.000534275	0.000801949	-0.000801725		-4.6029	0.00227	-0.00206	0.00468	-0.00429	0.000809	-0.000809	0.00306	-0.00184	0.0101	-0.00913	0.01675	-0.01707	0.02512	-0.02561
-4.6024	0.00305	-0.00305	0.00453	-0.00453	0.000665	-0.000665	0.00186	-0.00186	0.00952	-0.00952	0.000550519	-0.00055	0.000825481	-0.000825		-4.6019	0.00235	-0.00212	0.00479	-0.0044	0.000832	-0.000832	0.00314	-0.00186	0.01027	-0.00928	0.0169	-0.01717	0.02535	-0.02576
-4.6014	0.00308	-0.00308	0.00457	-0.00457	0.000668	-0.000668	0.00188	-0.00188	0.00965	-0.00965	0.000566287	-0.000566113	0.000849713	-0.000848887		-4.6009	0.00242	-0.00218	0.0049	-0.00451	0.000856	-0.000856	0.00322	-0.00188	0.01043	-0.00943	0.01706	-0.01727	0.02558	-0.02591
-4.6004	0.00312	-0.00312	0.00462	-0.00462	0.00067	-0.00067	0.0019	-0.0019	0.00978	-0.00978	0.000582508	-0.000582	0.000873492	-0.000873		-4.5999	0.00249	-0.00225	0.00501	-0.00462	0.000879	-0.000879	0.00329	-0.0019	0.0106	-0.00958	0.01721	-0.01737	0.02581	-0.02606
-4.5994	0.00315	-0.00315	0.00466	-0.00466	0.000673	-0.000673	0.00192	-0.00192	0.00991	-0.00991	0.000599097	-0.000598594	0.000898903	-0.000898406		-4.5989	0.00257	-0.00231	0.00512	-0.00473	0.000903	-0.000903	0.00337	-0.00192	0.01076	-0.00973	0.01736	-0.01747	0.02605	-0.02621
-4.5984	0.00319	-0.00319	0.00471	-0.00471	0.000675	-0.000675	0.00194	-0.00194	0.01004	-0.01004	0.000616499	-0.000616	0.000924501	-0.000924		-4.5979	0.00264	-0.00238	0.00523	-0.00484	0.000927	-0.000927	0.00345	-0.00194	0.01093	-0.00988	0.01752	-0.01758	0.02628	-0.02636
-4.5974	0.00322	-0.00322	0.00475	-0.00475	0.000678	-0.000678	0.00196	-0.00196	0.01018	-0.01018	0.000634189	-0.000633695	0.000950811	-0.000950305		-4.5969	0.00272	-0.00245	0.00534	-0.00495	0.000951	-0.000951	0.00352	-0.00196	0.01109	-0.01004	0.01768	-0.01768	0.02651	-0.02652
-4.5964	0.00326	-0.00326	0.0048	-0.0048	0.000681	-0.000681	0.00198	-0.00198	0.01032	-0.01031	0.000651782	-0.000651509	0.000977218	-0.000977491		-4.5959	0.00279	-0.00251	0.00545	-0.00506	0.000975	-0.000975	0.0036	-0.00198	0.01126	-0.01019	0.01783	-0.01778	0.02675	-0.02667
-4.5954	0.00329	-0.00329	0.00484	-0.00484	0.000684	-0.000684	0.002	-0.002	0.01045	-0.01045	0.000669912	-0.000669688	0.00101	-0.001		-4.5949	0.00287	-0.00258	0.00557	-0.00517	0.000999	-0.000999	0.00368	-0.002	0.01143	-0.01035	0.01799	-0.01788	0.02698	-0.02682
-4.5944	0.00333	-0.00333	0.00489	-0.00489	0.000687	-0.000687	0.00202	-0.00202	0.01059	-0.01059	0.0006888	-0.000688569	0.00103	-0.00103		-4.5939	0.00295	-0.00265	0.00568	-0.00528	0.00102	-0.00102	0.00376	-0.00202	0.0116	-0.0105	0.01815	-0.01798	0.02722	-0.02697
-4.5934	0.00336	-0.00336	0.00493	-0.00493	0.00069	-0.00069	0.00205	-0.00204	0.01074	-0.01074	0.000707836	-0.0007076	0.00106	-0.00106		-4.5929	0.00302	-0.00272	0.00579	-0.00539	0.00105	-0.00105	0.00384	-0.00204	0.01177	-0.01066	0.01831	-0.01809	0.02746	-0.02713
-4.5924	0.0034	-0.0034	0.00498	-0.00498	0.000693	-0.000693	0.00207	-0.00207	0.01088	-0.01088	0.0007276	-0.0007276	0.00109	-0.00109		-4.5919	0.0031	-0.00278	0.0059	-0.00551	0.00107	-0.00107	0.00392	-0.00206	0.01194	-0.01082	0.01846	-0.01819	0.0277	-0.02728
-4.5914	0.00343	-0.00343	0.00503	-0.00503	0.000696	-0.000696	0.00209	-0.00209	0.01103	-0.01103	0.000748154	-0.000747523	0.00112	-0.00112		-4.5909	0.00318	-0.00285	0.00602	-0.00562	0.0011	-0.0011	0.004	-0.00209	0.01211	-0.01097	0.01862	-0.01829	0.02793	-0.02744
-4.5904	0.00347	-0.00347	0.00507	-0.00507	0.000699	-0.000699	0.00211	-0.00211	0.01117	-0.01117	0.000768475	-0.000768	0.00115	-0.00115		-4.5899	0.00326	-0.00292	0.00613	-0.00574	0.00112	-0.00112	0.00408	-0.00211	0.01228	-0.01113	0.01878	-0.01839	0.02817	-0.02759
-4.5894	0.00351	-0.00351	0.00512	-0.00512	0.000702	-0.000702	0.00213	-0.00213	0.01132	-0.01132	0.000789127	-0.000789273	0.00118	-0.00118		-4.5889	0.00334	-0.00299	0.00625	-0.00585	0.00115	-0.00115	0.00415	-0.00213	0.01245	-0.01129	0.01894	-0.0185	0.02841	-0.02774
-4.5884	0.00354	-0.00354	0.00517	-0.00517	0.000706	-0.000706	0.00215	-0.00215	0.01147	-0.01147	0.000810941	-0.000810329	0.00122	-0.00122		-4.5879	0.00341	-0.00306	0.00636	-0.00596	0.00117	-0.00117	0.00423	-0.00215	0.01262	-0.01145	0.0191	-0.0186	0.02865	-0.0279
-4.5874	0.00358	-0.00358	0.00521	-0.00521	0.000709	-0.000709	0.00218	-0.00217	0.01163	-0.01163	0.0008328	-0.000832331	0.00125	-0.00125		-4.5869	0.00349	-0.00313	0.00648	-0.00608	0.0012	-0.0012	0.00432	-0.00217	0.0128	-0.01161	0.01926	-0.0187	0.02889	-0.02805
-4.5864	0.00362	-0.00362	0.00526	-0.00526	0.000712	-0.000712	0.0022	-0.0022	0.01178	-0.01178	0.0008552	-0.000854733	0.00128	-0.00128		-4.5859	0.00357	-0.0032	0.00659	-0.00619	0.00122	-0.00122	0.0044	-0.00219	0.01297	-0.01177	0.01942	-0.0188	0.02913	-0.02821
-4.5854	0.00365	-0.00365	0.00531	-0.00531	0.000716	-0.000716	0.00222	-0.00222	0.01194	-0.01194	0.000878131	-0.000877534	0.00132	-0.00132		-4.5849	0.00365	-0.00327	0.00671	-0.00631	0.00125	-0.00125	0.00448	-0.00221	0.01314	-0.01193	0.01958	-0.01891	0.02937	-0.02836
-4.5844	0.00369	-0.00369	0.00536	-0.00536	0.000719	-0.000719	0.00224	-0.00224	0.01209	-0.01209	0.000901136	-0.000900736	0.00135	-0.00135		-4.5839	0.00373	-0.00334	0.00682	-0.00642	0.00127	-0.00127	0.00456	-0.00224	0.01331	-0.01209	0.01974	-0.01901	0.02962	-0.02852
-4.5834	0.00373	-0.00373	0.00541	-0.00541	0.000723	-0.000723	0.00226	-0.00226	0.01225	-0.01225	0.000924737	-0.000924463	0.00139	-0.00139		-4.5829	0.00382	-0.00342	0.00694	-0.00654	0.0013	-0.0013	0.00464	-0.00226	0.01349	-0.01225	0.0199	-0.01911	0.02986	-0.02867
-4.5824	0.00377	-0.00377	0.00545	-0.00545	0.000727	-0.000727	0.00229	-0.00229	0.01242	-0.01242	0.000949139	-0.000948861	0.00142	-0.00142		-4.5819	0.0039	-0.00349	0.00705	-0.00665	0.00132	-0.00132	0.00472	-0.00228	0.01366	-0.01241	0.02007	-0.01922	0.0301	-0.02883
-4.5814	0.0038	-0.0038	0.0055	-0.0055	0.000731	-0.000731	0.00231	-0.00231	0.01258	-0.01258	0.00097366	-0.00097366	0.00146	-0.00146		-4.5809	0.00398	-0.00356	0.00717	-0.00677	0.00135	-0.00135	0.0048	-0.0023	0.01383	-0.01257	0.02023	-0.01932	0.03034	-0.02898
-4.5804	0.00384	-0.00384	0.00555	-0.00555	0.000734	-0.000734	0.00233	-0.00233	0.01274	-0.01274	0.000998741	-0.000998859	0.0015	-0.0015		-4.5799	0.00406	-0.00363	0.00728	-0.00688	0.00138	-0.00138	0.00488	-0.00232	0.01401	-0.01273	0.02039	-0.01942	0.03058	-0.02914
-4.5794	0.00388	-0.00388	0.0056	-0.0056	0.000738	-0.000738	0.00235	-0.00235	0.01291	-0.01291	0.00102	-0.00102	0.00154	-0.00154		-4.5789	0.00414	-0.0037	0.00739	-0.007	0.0014	-0.0014	0.00496	-0.00234	0.01418	-0.01289	0.02055	-0.01953	0.03082	-0.02929
-4.5784	0.00392	-0.00392	0.00565	-0.00565	0.000742	-0.000742	0.00237	-0.00237	0.01308	-0.01308	0.00105	-0.00105	0.00158	-0.00158		-4.5779	0.00422	-0.00378	0.00751	-0.00711	0.00143	-0.00143	0.00504	-0.00237	0.01435	-0.01305	0.02071	-0.01963	0.03107	-0.02945
-4.5774	0.00396	-0.00396	0.0057	-0.0057	0.000746	-0.000746	0.0024	-0.0024	0.01325	-0.01325	0.00108	-0.00108	0.00162	-0.00162		-4.5769	0.0043	-0.00385	0.00762	-0.00723	0.00145	-0.00145	0.00512	-0.00239	0.01452	-0.01321	0.02087	-0.01973	0.03131	-0.0296
-4.5764	0.00399	-0.00399	0.00575	-0.00575	0.00075	-0.00075	0.00242	-0.00242	0.01342	-0.01342	0.0011	-0.0011	0.00166	-0.00166		-4.5759	0.00438	-0.00392	0.00774	-0.00734	0.00148	-0.00148	0.0052	-0.00241	0.0147	-0.01337	0.02103	-0.01984	0.03155	-0.02976
-4.5754	0.00403	-0.00403	0.0058	-0.0058	0.000755	-0.000755	0.00244	-0.00244	0.0136	-0.0136	0.00113	-0.00113	0.0017	-0.0017		-4.5749	0.00447	-0.00399	0.00785	-0.00746	0.0015	-0.0015	0.00528	-0.00243	0.01487	-0.01354	0.02119	-0.01994	0.03179	-0.02991
-4.5744	0.00407	-0.00407	0.00585	-0.00585	0.000759	-0.000759	0.00247	-0.00246	0.01377	-0.01377	0.00116	-0.00116	0.00174	-0.00174		-4.5739	0.00455	-0.00407	0.00797	-0.00757	0.00153	-0.00153	0.00536	-0.00245	0.01504	-0.0137	0.02136	-0.02004	0.03203	-0.03007
-4.5734	0.00411	-0.00411	0.0059	-0.0059	0.000763	-0.000763	0.00249	-0.00249	0.01395	-0.01395	0.00119	-0.00119	0.00178	-0.00178		-4.5729	0.00463	-0.00414	0.00808	-0.00769	0.00155	-0.00155	0.00544	-0.00248	0.01521	-0.01386	0.02152	-0.02015	0.03227	-0.03022
-4.5724	0.00415	-0.00415	0.00595	-0.00595	0.000768	-0.000768	0.00251	-0.00251	0.01413	-0.01413	0.00122	-0.00122	0.00183	-0.00183		-4.5719	0.00471	-0.00421	0.00819	-0.0078	0.00158	-0.00158	0.00552	-0.0025	0.01538	-0.01402	0.02168	-0.02025	0.03252	-0.03038
-4.5714	0.00419	-0.00419	0.006	-0.006	0.000772	-0.000772	0.00253	-0.00253	0.01431	-0.01431	0.00125	-0.00125	0.00187	-0.00187		-4.5709	0.00479	-0.00428	0.00831	-0.00791	0.0016	-0.0016	0.0056	-0.00252	0.01556	-0.01418	0.02184	-0.02035	0.03276	-0.03053
-4.5704	0.00423	-0.00423	0.00605	-0.00605	0.000777	-0.000777	0.00256	-0.00256	0.0145	-0.01449	0.00128	-0.00128	0.00192	-0.00192		-4.5699	0.00487	-0.00436	0.00842	-0.00803	0.00163	-0.00163	0.00568	-0.00254	0.01573	-0.01433	0.022	-0.02046	0.033	-0.03069
-4.5694	0.00427	-0.00427	0.0061	-0.0061	0.000781	-0.000781	0.00258	-0.00258	0.01468	-0.01468	0.00131	-0.00131	0.00196	-0.00196		-4.5689	0.00496	-0.00443	0.00853	-0.00814	0.00166	-0.00166	0.00576	-0.00257	0.0159	-0.01449	0.02216	-0.02056	0.03324	-0.03084
-4.5684	0.00431	-0.00431	0.00616	-0.00616	0.000786	-0.000786	0.0026	-0.0026	0.01487	-0.01487	0.00134	-0.00134	0.00201	-0.00201		-4.5679	0.00504	-0.0045	0.00864	-0.00825	0.00168	-0.00168	0.00584	-0.00259	0.01607	-0.01465	0.02232	-0.02066	0.03347	-0.03099
-4.5674	0.00435	-0.00435	0.00621	-0.00621	0.000791	-0.000791	0.00263	-0.00263	0.01505	-0.01505	0.00137	-0.00137	0.00206	-0.00206		-4.5669	0.00512	-0.00457	0.00875	-0.00837	0.00171	-0.00171	0.00591	-0.00261	0.01624	-0.01481	0.02248	-0.02077	0.03371	-0.03115
-4.5664	0.00439	-0.00439	0.00626	-0.00626	0.000796	-0.000796	0.00265	-0.00265	0.01524	-0.01524	0.0014	-0.0014	0.00211	-0.0021		-4.5659	0.0052	-0.00465	0.00887	-0.00848	0.00173	-0.00173	0.00599	-0.00263	0.0164	-0.01497	0.02263	-0.02087	0.03395	-0.0313
-4.5654	0.00443	-0.00443	0.00631	-0.00631	0.000801	-0.000801	0.00267	-0.00267	0.01543	-0.01543	0.00144	-0.00144	0.00215	-0.00215		-4.5649	0.00528	-0.00472	0.00898	-0.00859	0.00176	-0.00176	0.00607	-0.00266	0.01657	-0.01513	0.02279	-0.02097	0.03419	-0.03146
-4.5644	0.00447	-0.00447	0.00636	-0.00636	0.000805	-0.000805	0.0027	-0.0027	0.01563	-0.01562	0.00147	-0.00147	0.0022	-0.0022		-4.5639	0.00536	-0.00479	0.00908	-0.0087	0.00178	-0.00178	0.00615	-0.00268	0.01674	-0.01528	0.02295	-0.02107	0.03443	-0.03161
-4.5634	0.00451	-0.00451	0.00642	-0.00642	0.00081	-0.00081	0.00272	-0.00272	0.01582	-0.01582	0.0015	-0.0015	0.00225	-0.00225		-4.5629	0.00544	-0.00486	0.00919	-0.00881	0.00181	-0.00181	0.00622	-0.0027	0.01691	-0.01544	0.02311	-0.02118	0.03466	-0.03177
-4.5624	0.00455	-0.00455	0.00647	-0.00647	0.000816	-0.000816	0.00274	-0.00274	0.01601	-0.01601	0.00154	-0.00154	0.0023	-0.0023		-4.5619	0.00552	-0.00494	0.0093	-0.00892	0.00183	-0.00183	0.0063	-0.00272	0.01707	-0.01559	0.02326	-0.02128	0.0349	-0.03192
-4.5614	0.00459	-0.00459	0.00652	-0.00652	0.000821	-0.000821	0.00277	-0.00277	0.01621	-0.01621	0.00157	-0.00157	0.00235	-0.00235		-4.5609	0.0056	-0.00501	0.00941	-0.00903	0.00186	-0.00186	0.00638	-0.00274	0.01724	-0.01575	0.02342	-0.02138	0.03513	-0.03207
-4.5604	0.00463	-0.00463	0.00657	-0.00657	0.000826	-0.000826	0.00279	-0.00279	0.01641	-0.01641	0.0016	-0.0016	0.00241	-0.00241		-4.5599	0.00569	-0.00508	0.00952	-0.00913	0.00188	-0.00188	0.00645	-0.00277	0.0174	-0.0159	0.02358	-0.02148	0.03536	-0.03222
-4.5594	0.00467	-0.00467	0.00662	-0.00662	0.000831	-0.000831	0.00281	-0.00281	0.01661	-0.0166	0.00164	-0.00164	0.00246	-0.00246		-4.5589	0.00576	-0.00515	0.00962	-0.00924	0.00191	-0.00191	0.00653	-0.00279	0.01756	-0.01605	0.02373	-0.02158	0.0356	-0.03238
-4.5584	0.00471	-0.00471	0.00668	-0.00668	0.000836	-0.000836	0.00284	-0.00284	0.0168	-0.0168	0.00168	-0.00167	0.00251	-0.00251		-4.5579	0.00584	-0.00522	0.00973	-0.00935	0.00193	-0.00193	0.0066	-0.00281	0.01772	-0.01621	0.02389	-0.02169	0.03583	-0.03253
-4.5574	0.00475	-0.00475	0.00673	-0.00673	0.000842	-0.000842	0.00286	-0.00286	0.01701	-0.01701	0.00171	-0.00171	0.00257	-0.00257		-4.5569	0.00592	-0.00529	0.00983	-0.00945	0.00195	-0.00195	0.00667	-0.00283	0.01788	-0.01636	0.02404	-0.02179	0.03606	-0.03268
-4.5564	0.00479	-0.00479	0.00678	-0.00678	0.000847	-0.000847	0.00288	-0.00289	0.01721	-0.01721	0.00175	-0.00175	0.00262	-0.00262		-4.5559	0.006	-0.00536	0.00994	-0.00956	0.00198	-0.00198	0.00675	-0.00286	0.01804	-0.01651	0.02419	-0.02189	0.03629	-0.03283
-4.5554	0.00484	-0.00484	0.00683	-0.00683	0.000852	-0.000852	0.00291	-0.00291	0.01741	-0.01741	0.00178	-0.00178	0.00268	-0.00268		-4.5549	0.00608	-0.00543	0.01004	-0.00966	0.002	-0.002	0.00682	-0.00288	0.0182	-0.01666	0.02434	-0.02199	0.03652	-0.03299
-4.5544	0.00488	-0.00488	0.00689	-0.00689	0.000858	-0.000858	0.00293	-0.00293	0.01761	-0.01761	0.00182	-0.00182	0.00273	-0.00273		-4.5539	0.00616	-0.00551	0.01014	-0.00977	0.00203	-0.00203	0.00689	-0.0029	0.01836	-0.01681	0.0245	-0.02209	0.03674	-0.03314
-4.5534	0.00492	-0.00492	0.00694	-0.00694	0.000863	-0.000863	0.00296	-0.00296	0.01782	-0.01782	0.00186	-0.00186	0.00279	-0.00279		-4.5529	0.00624	-0.00558	0.01024	-0.00987	0.00205	-0.00205	0.00696	-0.00292	0.01852	-0.01695	0.02465	-0.02219	0.03697	-0.03329
-4.5524	0.00496	-0.00496	0.00699	-0.00699	0.000869	-0.000869	0.00298	-0.00298	0.01803	-0.01802	0.0019	-0.0019	0.00284	-0.00284		-4.5519	0.00631	-0.00564	0.01034	-0.00997	0.00207	-0.00207	0.00703	-0.00295	0.01867	-0.0171	0.0248	-0.02229	0.03719	-0.03344
-4.5514	0.005	-0.005	0.00705	-0.00705	0.000874	-0.000874	0.00301	-0.00301	0.01823	-0.01823	0.00193	-0.00193	0.0029	-0.0029		-4.5509	0.00639	-0.00571	0.01044	-0.01007	0.0021	-0.0021	0.0071	-0.00297	0.01882	-0.01724	0.02494	-0.02239	0.03742	-0.03359
-4.5504	0.00504	-0.00504	0.0071	-0.0071	0.00088	-0.00088	0.00303	-0.00303	0.01844	-0.01844	0.00197	-0.00197	0.00296	-0.00296		-4.5499	0.00647	-0.00578	0.01054	-0.01017	0.00212	-0.00212	0.00717	-0.00299	0.01898	-0.01739	0.02509	-0.02249	0.03764	-0.03374
-4.5494	0.00508	-0.00508	0.00715	-0.00715	0.000886	-0.000886	0.00305	-0.00305	0.01865	-0.01865	0.00201	-0.00201	0.00302	-0.00302		-4.5489	0.00654	-0.00585	0.01064	-0.01027	0.00214	-0.00214	0.00724	-0.00301	0.01913	-0.01753	0.02524	-0.02259	0.03786	-0.03389
-4.5484	0.00512	-0.00512	0.0072	-0.0072	0.000891	-0.000891	0.00308	-0.00308	0.01886	-0.01886	0.00205	-0.00205	0.00308	-0.00308		-4.5479	0.00662	-0.00592	0.01073	-0.01036	0.00217	-0.00217	0.00731	-0.00303	0.01928	-0.01767	0.02539	-0.02269	0.03808	-0.03404
-4.5474	0.00516	-0.00516	0.00726	-0.00726	0.000897	-0.000897	0.0031	-0.0031	0.01907	-0.01907	0.00209	-0.00209	0.00313	-0.00314		-4.5469	0.0067	-0.00599	0.01083	-0.01046	0.00219	-0.00219	0.00738	-0.00306	0.01943	-0.01781	0.02553	-0.02279	0.0383	-0.03418
-4.5464	0.0052	-0.0052	0.00731	-0.00731	0.000903	-0.000903	0.00313	-0.00313	0.01928	-0.01928	0.00213	-0.00213	0.0032	-0.0032		-4.5459	0.00677	-0.00606	0.01092	-0.01055	0.00221	-0.00221	0.00744	-0.00308	0.01957	-0.01795	0.02568	-0.02289	0.03851	-0.03433
-4.5454	0.00524	-0.00524	0.00736	-0.00736	0.000909	-0.000909	0.00315	-0.00315	0.01949	-0.01949	0.00217	-0.00217	0.00326	-0.00326		-4.5449	0.00684	-0.00612	0.01101	-0.01065	0.00223	-0.00223	0.00751	-0.0031	0.01972	-0.01809	0.02582	-0.02299	0.03873	-0.03448
-4.5444	0.00528	-0.00528	0.00741	-0.00741	0.000915	-0.000915	0.00318	-0.00318	0.0197	-0.0197	0.00221	-0.00221	0.00332	-0.00332		-4.5439	0.00692	-0.00619	0.0111	-0.01074	0.00225	-0.00225	0.00757	-0.00312	0.01986	-0.01823	0.02596	-0.02308	0.03894	-0.03463
-4.5434	0.00532	-0.00532	0.00746	-0.00746	0.00092	-0.00092	0.0032	-0.0032	0.01991	-0.01991	0.00225	-0.00225	0.00338	-0.00338		-4.5429	0.00699	-0.00625	0.01119	-0.01083	0.00228	-0.00228	0.00764	-0.00315	0.02	-0.01836	0.0261	-0.02318	0.03915	-0.03477
-4.5424	0.00536	-0.00536	0.00752	-0.00752	0.000926	-0.000926	0.00323	-0.00323	0.02013	-0.02013	0.00229	-0.00229	0.00344	-0.00344		-4.5419	0.00706	-0.00632	0.01128	-0.01092	0.0023	-0.0023	0.0077	-0.00317	0.02014	-0.0185	0.02624	-0.02328	0.03936	-0.03492
-4.5414	0.0054	-0.0054	0.00757	-0.00757	0.000932	-0.000932	0.00325	-0.00325	0.02034	-0.02034	0.00233	-0.00233	0.0035	-0.0035		-4.5409	0.00713	-0.00639	0.01137	-0.01101	0.00232	-0.00232	0.00776	-0.00319	0.02028	-0.01863	0.02638	-0.02338	0.03957	-0.03507
-4.5404	0.00544	-0.00544	0.00762	-0.00762	0.000938	-0.000938	0.00328	-0.00328	0.02055	-0.02055	0.00238	-0.00238	0.00356	-0.00356		-4.5399	0.0072	-0.00645	0.01145	-0.0111	0.00234	-0.00234	0.00782	-0.00321	0.02042	-0.01876	0.02652	-0.02347	0.03978	-0.03521
-4.5394	0.00548	-0.00548	0.00767	-0.00767	0.000944	-0.000944	0.0033	-0.0033	0.02077	-0.02077	0.00242	-0.00242	0.00363	-0.00363		-4.5389	0.00727	-0.00651	0.01154	-0.01118	0.00236	-0.00236	0.00788	-0.00323	0.02055	-0.01889	0.02665	-0.02357	0.03998	-0.03535
-4.5384	0.00552	-0.00552	0.00772	-0.00772	0.00095	-0.00095	0.00333	-0.00333	0.02098	-0.02098	0.00246	-0.00246	0.00369	-0.00369		-4.5379	0.00734	-0.00658	0.01162	-0.01127	0.00238	-0.00238	0.00794	-0.00325	0.02068	-0.01901	0.02679	-0.02367	0.04018	-0.0355
-4.5374	0.00556	-0.00556	0.00777	-0.00777	0.000956	-0.000956	0.00335	-0.00335	0.0212	-0.0212	0.0025	-0.0025	0.00375	-0.00375		-4.5369	0.00741	-0.00664	0.0117	-0.01135	0.0024	-0.0024	0.008	-0.00328	0.02082	-0.01914	0.02692	-0.02376	0.04038	-0.03564
-4.5364	0.0056	-0.0056	0.00783	-0.00783	0.000962	-0.000962	0.00338	-0.00338	0.02141	-0.02141	0.00255	-0.00255	0.00382	-0.00382		-4.5359	0.00748	-0.0067	0.01178	-0.01143	0.00242	-0.00242	0.00805	-0.0033	0.02094	-0.01926	0.02705	-0.02386	0.04058	-0.03579
-4.5354	0.00564	-0.00564	0.00788	-0.00788	0.000968	-0.000968	0.0034	-0.00341	0.02163	-0.02163	0.00259	-0.00259	0.00388	-0.00388		-4.5349	0.00755	-0.00676	0.01186	-0.01151	0.00244	-0.00244	0.00811	-0.00332	0.02107	-0.01939	0.02718	-0.02395	0.04078	-0.03593
-4.5344	0.00568	-0.00568	0.00793	-0.00793	0.000974	-0.000974	0.00343	-0.00343	0.02184	-0.02184	0.00263	-0.00263	0.00395	-0.00395		-4.5339	0.00761	-0.00682	0.01193	-0.01159	0.00246	-0.00246	0.00816	-0.00334	0.0212	-0.01951	0.02731	-0.02405	0.04097	-0.03607
-4.5334	0.00572	-0.00572	0.00798	-0.00798	0.00098	-0.00098	0.00346	-0.00346	0.02206	-0.02206	0.00268	-0.00268	0.00401	-0.00401		-4.5329	0.00768	-0.00688	0.01201	-0.01167	0.00248	-0.00248	0.00822	-0.00336	0.02132	-0.01962	0.02744	-0.02414	0.04116	-0.03621
-4.5324	0.00576	-0.00576	0.00803	-0.00803	0.000987	-0.000987	0.00348	-0.00348	0.02228	-0.02228	0.00272	-0.00272	0.00408	-0.00408		-4.5319	0.00774	-0.00694	0.01208	-0.01174	0.0025	-0.0025	0.00827	-0.00338	0.02144	-0.01974	0.02757	-0.02423	0.04135	-0.03635
-4.5314	0.0058	-0.0058	0.00808	-0.00808	0.000993	-0.000993	0.00351	-0.00351	0.02249	-0.02249	0.00276	-0.00276	0.00415	-0.00415		-4.5309	0.00781	-0.007	0.01215	-0.01181	0.00252	-0.00252	0.00832	-0.0034	0.02156	-0.01986	0.02769	-0.02433	0.04154	-0.03649
-4.5304	0.00584	-0.00584	0.00813	-0.00813	0.000999	-0.000999	0.00353	-0.00353	0.02271	-0.02271	0.00281	-0.00281	0.00421	-0.00421		-4.5299	0.00787	-0.00706	0.01222	-0.01189	0.00254	-0.00254	0.00837	-0.00343	0.02167	-0.01997	0.02782	-0.02442	0.04172	-0.03663
-4.5294	0.00588	-0.00588	0.00818	-0.00818	0.00101	-0.00101	0.00356	-0.00356	0.02292	-0.02292	0.00285	-0.00285	0.00428	-0.00428		-4.5289	0.00793	-0.00712	0.01229	-0.01196	0.00255	-0.00255	0.00842	-0.00345	0.02179	-0.02008	0.02794	-0.02451	0.04191	-0.03677
-4.5284	0.00592	-0.00592	0.00823	-0.00823	0.00101	-0.00101	0.00359	-0.00359	0.02314	-0.02314	0.0029	-0.0029	0.00435	-0.00435		-4.5279	0.00799	-0.00717	0.01236	-0.01202	0.00257	-0.00257	0.00847	-0.00347	0.0219	-0.02019	0.02806	-0.0246	0.04209	-0.0369
-4.5274	0.00595	-0.00595	0.00828	-0.00828	0.00102	-0.00102	0.00361	-0.00361	0.02336	-0.02336	0.00294	-0.00294	0.00442	-0.00442		-4.5269	0.00805	-0.00723	0.01242	-0.01209	0.00259	-0.00259	0.00851	-0.00349	0.02201	-0.02029	0.02818	-0.02469	0.04227	-0.03704
-4.5264	0.00599	-0.00599	0.00833	-0.00833	0.00102	-0.00102	0.00364	-0.00364	0.02357	-0.02357	0.00299	-0.00299	0.00448	-0.00448		-4.5259	0.00811	-0.00728	0.01248	-0.01216	0.00261	-0.00261	0.00856	-0.00351	0.02211	-0.0204	0.02829	-0.02479	0.04244	-0.03718
-4.5254	0.00603	-0.00603	0.00837	-0.00837	0.00103	-0.00103	0.00367	-0.00367	0.02379	-0.02379	0.00303	-0.00303	0.00455	-0.00455		-4.5249	0.00817	-0.00734	0.01254	-0.01222	0.00262	-0.00262	0.0086	-0.00353	0.02222	-0.0205	0.02841	-0.02488	0.04261	-0.03731
-4.5244	0.00607	-0.00607	0.00842	-0.00842	0.00104	-0.00104	0.00369	-0.00369	0.024	-0.024	0.00308	-0.00308	0.00462	-0.00462		-4.5239	0.00823	-0.00739	0.0126	-0.01228	0.00264	-0.00264	0.00864	-0.00355	0.02232	-0.0206	0.02852	-0.02497	0.04278	-0.03745
-4.5234	0.00611	-0.00611	0.00847	-0.00847	0.00104	-0.00104	0.00372	-0.00372	0.02422	-0.02422	0.00313	-0.00313	0.00469	-0.00469		-4.5229	0.00828	-0.00745	0.01266	-0.01234	0.00265	-0.00265	0.00868	-0.00357	0.02242	-0.0207	0.02863	-0.02505	0.04295	-0.03758
-4.5224	0.00614	-0.00614	0.00852	-0.00852	0.00105	-0.00105	0.00374	-0.00375	0.02443	-0.02443	0.00317	-0.00317	0.00476	-0.00476		-4.5219	0.00834	-0.0075	0.01271	-0.0124	0.00267	-0.00267	0.00872	-0.00359	0.02252	-0.02079	0.02874	-0.02514	0.04312	-0.03771
-4.5214	0.00618	-0.00618	0.00857	-0.00857	0.00105	-0.00105	0.00377	-0.00377	0.02465	-0.02465	0.00322	-0.00322	0.00483	-0.00483		-4.5209	0.00839	-0.00755	0.01277	-0.01245	0.00268	-0.00268	0.00876	-0.00361	0.02261	-0.02089	0.02885	-0.02523	0.04328	-0.03785
-4.5204	0.00622	-0.00622	0.00861	-0.00861	0.00106	-0.00106	0.0038	-0.0038	0.02486	-0.02486	0.00327	-0.00327	0.0049	-0.0049		-4.5199	0.00844	-0.0076	0.01282	-0.0125	0.0027	-0.0027	0.0088	-0.00363	0.0227	-0.02098	0.02896	-0.02532	0.04344	-0.03798
-4.5194	0.00625	-0.00625	0.00866	-0.00866	0.00107	-0.00107	0.00383	-0.00383	0.02508	-0.02508	0.00331	-0.00331	0.00497	-0.00497		-4.5189	0.00849	-0.00765	0.01287	-0.01255	0.00271	-0.00271	0.00883	-0.00365	0.02279	-0.02107	0.02906	-0.02541	0.04359	-0.03811
-4.5184	0.00629	-0.00629	0.00871	-0.00871	0.00107	-0.00107	0.00385	-0.00385	0.02529	-0.02529	0.00336	-0.00336	0.00504	-0.00504		-4.5179	0.00855	-0.00769	0.01291	-0.0126	0.00273	-0.00273	0.00887	-0.00367	0.02288	-0.02115	0.02917	-0.02549	0.04375	-0.03824
-4.5174	0.00633	-0.00633	0.00875	-0.00875	0.00108	-0.00108	0.00388	-0.00388	0.0255	-0.0255	0.00341	-0.00341	0.00511	-0.00511		-4.5169	0.00859	-0.00774	0.01296	-0.01265	0.00274	-0.00274	0.0089	-0.00369	0.02296	-0.02123	0.02927	-0.02558	0.0439	-0.03837
-4.5164	0.00636	-0.00636	0.0088	-0.0088	0.00109	-0.00109	0.00391	-0.00391	0.02571	-0.02571	0.00345	-0.00345	0.00518	-0.00518		-4.5159	0.00864	-0.00779	0.013	-0.01269	0.00275	-0.00275	0.00893	-0.00371	0.02304	-0.02132	0.02936	-0.02566	0.04405	-0.0385
-4.5154	0.0064	-0.0064	0.00884	-0.00884	0.00109	-0.00109	0.00393	-0.00394	0.02593	-0.02593	0.0035	-0.0035	0.00525	-0.00525		-4.5149	0.00869	-0.00783	0.01304	-0.01274	0.00277	-0.00277	0.00896	-0.00373	0.02312	-0.02139	0.02946	-0.02575	0.04419	-0.03862
-4.5144	0.00643	-0.00643	0.00889	-0.00889	0.0011	-0.0011	0.00396	-0.00396	0.02614	-0.02614	0.00355	-0.00355	0.00532	-0.00532		-4.5139	0.00874	-0.00788	0.01308	-0.01278	0.00278	-0.00278	0.00898	-0.00375	0.02319	-0.02147	0.02956	-0.02583	0.04433	-0.03875
-4.5134	0.00647	-0.00647	0.00893	-0.00893	0.0011	-0.0011	0.00399	-0.00399	0.02635	-0.02635	0.0036	-0.0036	0.00539	-0.00539		-4.5129	0.00878	-0.00792	0.01311	-0.01281	0.00279	-0.00279	0.00901	-0.00377	0.02326	-0.02154	0.02965	-0.02592	0.04447	-0.03887
-4.5124	0.0065	-0.0065	0.00898	-0.00898	0.00111	-0.00111	0.00402	-0.00402	0.02656	-0.02656	0.00364	-0.00364	0.00547	-0.00547		-4.5119	0.00882	-0.00796	0.01314	-0.01285	0.0028	-0.0028	0.00903	-0.00379	0.02333	-0.02161	0.02974	-0.026	0.04461	-0.039
-4.5114	0.00654	-0.00654	0.00902	-0.00902	0.00112	-0.00112	0.00404	-0.00405	0.02677	-0.02677	0.00369	-0.00369	0.00554	-0.00554		-4.5109	0.00886	-0.008	0.01317	-0.01288	0.00281	-0.00281	0.00906	-0.00381	0.02339	-0.02168	0.02983	-0.02608	0.04474	-0.03912
-4.5104	0.00657	-0.00657	0.00906	-0.00906	0.00112	-0.00112	0.00407	-0.00407	0.02698	-0.02698	0.00374	-0.00374	0.00561	-0.00561		-4.5099	0.00891	-0.00804	0.0132	-0.01291	0.00282	-0.00282	0.00908	-0.00383	0.02346	-0.02175	0.02991	-0.02616	0.04487	-0.03925
-4.5094	0.0066	-0.0066	0.00911	-0.00911	0.00113	-0.00113	0.0041	-0.0041	0.02718	-0.02718	0.00379	-0.00379	0.00568	-0.00568		-4.5089	0.00894	-0.00808	0.01323	-0.01294	0.00283	-0.00283	0.0091	-0.00385	0.02351	-0.02181	0.03	-0.02624	0.045	-0.03937
-4.5084	0.00664	-0.00664	0.00915	-0.00915	0.00113	-0.00113	0.00413	-0.00413	0.02739	-0.02739	0.00384	-0.00384	0.00575	-0.00576		-4.5079	0.00898	-0.00812	0.01325	-0.01297	0.00284	-0.00284	0.00911	-0.00387	0.02357	-0.02187	0.03008	-0.02632	0.04512	-0.03949
-4.5074	0.00667	-0.00667	0.00919	-0.00919	0.00114	-0.00114	0.00416	-0.00416	0.0276	-0.0276	0.00388	-0.00389	0.00583	-0.00583		-4.5069	0.00902	-0.00816	0.01327	-0.01299	0.00285	-0.00285	0.00913	-0.00389	0.02362	-0.02192	0.03016	-0.0264	0.04524	-0.03961
-4.5064	0.0067	-0.0067	0.00923	-0.00923	0.00115	-0.00115	0.00418	-0.00419	0.0278	-0.0278	0.00393	-0.00393	0.0059	-0.0059		-4.5059	0.00905	-0.00819	0.01329	-0.01301	0.00286	-0.00286	0.00914	-0.00391	0.02367	-0.02198	0.03023	-0.02648	0.04535	-0.03973
-4.5054	0.00674	-0.00674	0.00927	-0.00927	0.00115	-0.00115	0.00421	-0.00421	0.02801	-0.02801	0.00398	-0.00398	0.00597	-0.00597		-4.5049	0.00909	-0.00823	0.0133	-0.01303	0.00287	-0.00287	0.00916	-0.00393	0.02372	-0.02203	0.03031	-0.02656	0.04546	-0.03984
-4.5044	0.00677	-0.00677	0.00931	-0.00931	0.00116	-0.00116	0.00424	-0.00424	0.02821	-0.02821	0.00403	-0.00403	0.00605	-0.00605		-4.5039	0.00912	-0.00826	0.01332	-0.01305	0.00288	-0.00288	0.00917	-0.00394	0.02376	-0.02207	0.03038	-0.02664	0.04557	-0.03996
-4.5034	0.0068	-0.0068	0.00935	-0.00935	0.00116	-0.00116	0.00427	-0.00427	0.02841	-0.02841	0.00408	-0.00408	0.00612	-0.00612		-4.5029	0.00915	-0.00829	0.01333	-0.01306	0.00288	-0.00288	0.00917	-0.00396	0.0238	-0.02212	0.03045	-0.02672	0.04568	-0.04007
-4.5024	0.00683	-0.00683	0.00939	-0.00939	0.00117	-0.00117	0.0043	-0.0043	0.02861	-0.02861	0.00413	-0.00413	0.00619	-0.00619		-4.5019	0.00918	-0.00832	0.01334	-0.01307	0.00289	-0.00289	0.00918	-0.00398	0.02383	-0.02216	0.03052	-0.02679	0.04578	-0.04019
-4.5014	0.00686	-0.00686	0.00943	-0.00943	0.00118	-0.00118	0.00433	-0.00433	0.02881	-0.02881	0.00418	-0.00418	0.00627	-0.00627		-4.5009	0.00921	-0.00835	0.01334	-0.01308	0.0029	-0.0029	0.00919	-0.004	0.02386	-0.0222	0.03058	-0.02687	0.04588	-0.0403
-4.5004	0.00689	-0.00689	0.00947	-0.00947	0.00118	-0.00118	0.00436	-0.00436	0.02901	-0.02901	0.00423	-0.00423	0.00634	-0.00634		-4.4999	0.00923	-0.00838	0.01334	-0.01308	0.0029	-0.0029	0.00919	-0.00402	0.02389	-0.02223	0.03065	-0.02694	0.04597	-0.04041
-4.4994	0.00692	-0.00692	0.00951	-0.00951	0.00119	-0.00119	0.00439	-0.00439	0.02921	-0.02921	0.00428	-0.00428	0.00641	-0.00641		-4.4989	0.00926	-0.0084	0.01334	-0.01309	0.00291	-0.00291	0.00919	-0.00403	0.02392	-0.02226	0.03071	-0.02702	0.04606	-0.04053
-4.4984	0.00695	-0.00695	0.00954	-0.00954	0.00119	-0.00119	0.00441	-0.00442	0.0294	-0.0294	0.00432	-0.00432	0.00649	-0.00649		-4.4979	0.00928	-0.00843	0.01334	-0.01309	0.00291	-0.00291	0.00919	-0.00405	0.02394	-0.02229	0.03076	-0.02709	0.04615	-0.04064
-4.4974	0.00698	-0.00698	0.00958	-0.00958	0.0012	-0.0012	0.00444	-0.00444	0.0296	-0.0296	0.00437	-0.00437	0.00656	-0.00656		-4.4969	0.0093	-0.00845	0.01333	-0.01308	0.00291	-0.00291	0.00919	-0.00407	0.02395	-0.02232	0.03082	-0.02716	0.04623	-0.04074
-4.4964	0.00701	-0.00701	0.00962	-0.00962	0.00121	-0.00121	0.00447	-0.00447	0.02979	-0.02979	0.00442	-0.00442	0.00663	-0.00663		-4.4959	0.00932	-0.00848	0.01332	-0.01308	0.00292	-0.00292	0.00918	-0.00409	0.02397	-0.02234	0.03087	-0.02723	0.04631	-0.04085
-4.4954	0.00704	-0.00704	0.00965	-0.00965	0.00121	-0.00121	0.0045	-0.0045	0.02998	-0.02998	0.00447	-0.00447	0.00671	-0.00671		-4.4949	0.00934	-0.0085	0.01331	-0.01307	0.00292	-0.00292	0.00917	-0.0041	0.02398	-0.02235	0.03092	-0.02731	0.04638	-0.04096
-4.4944	0.00707	-0.00707	0.00969	-0.00969	0.00122	-0.00122	0.00453	-0.00453	0.03017	-0.03017	0.00452	-0.00452	0.00678	-0.00678		-4.4939	0.00936	-0.00852	0.0133	-0.01306	0.00292	-0.00292	0.00916	-0.00412	0.02398	-0.02237	0.03097	-0.02738	0.04645	-0.04106
-4.4934	0.00709	-0.00709	0.00972	-0.00972	0.00122	-0.00122	0.00456	-0.00456	0.03036	-0.03036	0.00457	-0.00457	0.00686	-0.00686		-4.4929	0.00937	-0.00854	0.01328	-0.01304	0.00292	-0.00292	0.00915	-0.00414	0.02398	-0.02238	0.03101	-0.02744	0.04652	-0.04117
-4.4924	0.00712	-0.00712	0.00975	-0.00975	0.00123	-0.00123	0.00459	-0.00459	0.03055	-0.03055	0.00462	-0.00462	0.00693	-0.00693		-4.4919	0.00939	-0.00856	0.01326	-0.01302	0.00293	-0.00293	0.00914	-0.00415	0.02398	-0.02239	0.03105	-0.02751	0.04658	-0.04127
-4.4914	0.00715	-0.00715	0.00979	-0.00979	0.00123	-0.00123	0.00462	-0.00462	0.03074	-0.03074	0.00467	-0.00467	0.007	-0.007		-4.4909	0.0094	-0.00857	0.01323	-0.013	0.00293	-0.00293	0.00912	-0.00417	0.02398	-0.02239	0.03109	-0.02758	0.04664	-0.04137
-4.4904	0.00717	-0.00717	0.00982	-0.00982	0.00124	-0.00124	0.00465	-0.00465	0.03092	-0.03092	0.00472	-0.00472	0.00708	-0.00708		-4.4899	0.00941	-0.00859	0.01321	-0.01298	0.00293	-0.00293	0.00911	-0.00419	0.02397	-0.02239	0.03113	-0.02765	0.04669	-0.04147
-4.4894	0.0072	-0.0072	0.00985	-0.00985	0.00124	-0.00124	0.00468	-0.00468	0.03111	-0.0311	0.00477	-0.00477	0.00715	-0.00715		-4.4889	0.00942	-0.0086	0.01318	-0.01295	0.00292	-0.00292	0.00909	-0.0042	0.02395	-0.02239	0.03116	-0.02771	0.04674	-0.04157
-4.4884	0.00723	-0.00723	0.00988	-0.00988	0.00125	-0.00125	0.00471	-0.00471	0.03129	-0.03129	0.00482	-0.00482	0.00723	-0.00723		-4.4879	0.00942	-0.00861	0.01315	-0.01292	0.00292	-0.00292	0.00907	-0.00422	0.02393	-0.02238	0.03119	-0.02778	0.04679	-0.04167
-4.4874	0.00725	-0.00725	0.00991	-0.00991	0.00126	-0.00126	0.00474	-0.00474	0.03147	-0.03147	0.00487	-0.00487	0.0073	-0.0073		-4.4869	0.00943	-0.00862	0.01311	-0.01289	0.00292	-0.00292	0.00904	-0.00423	0.02391	-0.02238	0.03122	-0.02784	0.04683	-0.04177
-4.4864	0.00727	-0.00727	0.00994	-0.00994	0.00126	-0.00126	0.00477	-0.00477	0.03164	-0.03164	0.00492	-0.00492	0.00737	-0.00737		-4.4859	0.00943	-0.00863	0.01307	-0.01286	0.00292	-0.00292	0.00902	-0.00425	0.02389	-0.02236	0.03125	-0.02791	0.04687	-0.04186
-4.4854	0.0073	-0.0073	0.00997	-0.00997	0.00127	-0.00127	0.0048	-0.0048	0.03182	-0.03182	0.00496	-0.00497	0.00745	-0.00745		-4.4849	0.00943	-0.00864	0.01303	-0.01282	0.00292	-0.00292	0.00899	-0.00426	0.02386	-0.02235	0.03127	-0.02797	0.04691	-0.04196
-4.4844	0.00732	-0.00732	0.01	-0.01	0.00127	-0.00127	0.00483	-0.00483	0.032	-0.03199	0.00501	-0.00501	0.00752	-0.00752		-4.4839	0.00943	-0.00864	0.01299	-0.01278	0.00291	-0.00291	0.00896	-0.00428	0.02383	-0.02233	0.03129	-0.02803	0.04694	-0.04205
-4.4834	0.00734	-0.00734	0.01003	-0.01003	0.00128	-0.00128	0.00486	-0.00486	0.03217	-0.03217	0.00506	-0.00506	0.00759	-0.0076		-4.4829	0.00943	-0.00865	0.01294	-0.01273	0.00291	-0.00291	0.00893	-0.0043	0.02379	-0.02231	0.03131	-0.0281	0.04697	-0.04214
-4.4824	0.00737	-0.00737	0.01005	-0.01005	0.00128	-0.00128	0.00489	-0.0049	0.03234	-0.03234	0.00511	-0.00511	0.00767	-0.00767		-4.4819	0.00943	-0.00865	0.01289	-0.01269	0.0029	-0.0029	0.0089	-0.00431	0.02375	-0.02228	0.03133	-0.02816	0.04699	-0.04224
-4.4814	0.00739	-0.00739	0.01008	-0.01008	0.00129	-0.00129	0.00493	-0.00493	0.03251	-0.03251	0.00516	-0.00516	0.00774	-0.00774		-4.4809	0.00942	-0.00866	0.01284	-0.01264	0.0029	-0.0029	0.00886	-0.00433	0.02371	-0.02225	0.03134	-0.02822	0.04701	-0.04233
-4.4804	0.00741	-0.00741	0.01011	-0.01011	0.00129	-0.00129	0.00496	-0.00496	0.03267	-0.03267	0.00521	-0.00521	0.00782	-0.00782		-4.4799	0.00942	-0.00866	0.01279	-0.01259	0.00289	-0.00289	0.00883	-0.00434	0.02366	-0.02222	0.03135	-0.02828	0.04703	-0.04242
-4.4794	0.00743	-0.00743	0.01013	-0.01013	0.0013	-0.0013	0.00499	-0.00499	0.03284	-0.03284	0.00526	-0.00526	0.00789	-0.00789		-4.4789	0.00941	-0.00866	0.01273	-0.01254	0.00289	-0.00289	0.00879	-0.00436	0.02361	-0.02219	0.03136	-0.02834	0.04704	-0.04251
-4.4784	0.00745	-0.00745	0.01015	-0.01015	0.0013	-0.0013	0.00502	-0.00502	0.033	-0.033	0.00531	-0.00531	0.00796	-0.00796		-4.4779	0.0094	-0.00866	0.01267	-0.01248	0.00288	-0.00288	0.00875	-0.00437	0.02356	-0.02215	0.03137	-0.0284	0.04706	-0.0426
-4.4774	0.00747	-0.00747	0.01018	-0.01018	0.00131	-0.00131	0.00505	-0.00505	0.03316	-0.03316	0.00536	-0.00536	0.00804	-0.00804		-4.4769	0.00939	-0.00866	0.01261	-0.01243	0.00288	-0.00288	0.00871	-0.00439	0.02351	-0.02211	0.03138	-0.02846	0.04706	-0.04268
-4.4764	0.00749	-0.00749	0.0102	-0.0102	0.00131	-0.00131	0.00508	-0.00508	0.03332	-0.03332	0.00541	-0.00541	0.00811	-0.00811		-4.4759	0.00938	-0.00865	0.01255	-0.01237	0.00287	-0.00287	0.00866	-0.0044	0.02345	-0.02207	0.03138	-0.02851	0.04707	-0.04277
-4.4754	0.00751	-0.00751	0.01022	-0.01022	0.00132	-0.00132	0.00511	-0.00511	0.03348	-0.03348	0.00546	-0.00546	0.00818	-0.00818		-4.4749	0.00937	-0.00865	0.01248	-0.0123	0.00286	-0.00286	0.00862	-0.00441	0.02339	-0.02203	0.03138	-0.02857	0.04707	-0.04286
-4.4744	0.00753	-0.00753	0.01024	-0.01024	0.00132	-0.00132	0.00514	-0.00515	0.03363	-0.03363	0.0055	-0.0055	0.00826	-0.00826		-4.4739	0.00936	-0.00864	0.01241	-0.01224	0.00285	-0.00285	0.00857	-0.00443	0.02332	-0.02198	0.03138	-0.02863	0.04707	-0.04294
-4.4734	0.00754	-0.00754	0.01026	-0.01026	0.00132	-0.00132	0.00518	-0.00518	0.03378	-0.03378	0.00555	-0.00555	0.00833	-0.00833		-4.4729	0.00934	-0.00864	0.01234	-0.01217	0.00284	-0.00284	0.00853	-0.00444	0.02326	-0.02193	0.03138	-0.02869	0.04707	-0.04303
-4.4724	0.00756	-0.00756	0.01028	-0.01028	0.00133	-0.00133	0.00521	-0.00521	0.03393	-0.03393	0.0056	-0.0056	0.0084	-0.0084		-4.4719	0.00933	-0.00863	0.01227	-0.0121	0.00283	-0.00283	0.00848	-0.00446	0.02319	-0.02188	0.03137	-0.02874	0.04706	-0.04311
-4.4714	0.00758	-0.00758	0.0103	-0.0103	0.00133	-0.00133	0.00524	-0.00524	0.03408	-0.03408	0.00565	-0.00565	0.00847	-0.00847		-4.4709	0.00931	-0.00862	0.0122	-0.01203	0.00282	-0.00282	0.00843	-0.00447	0.02312	-0.02182	0.03137	-0.0288	0.04705	-0.0432
-4.4704	0.00759	-0.00759	0.01032	-0.01032	0.00134	-0.00134	0.00527	-0.00527	0.03422	-0.03422	0.0057	-0.0057	0.00855	-0.00855		-4.4699	0.00929	-0.00861	0.01212	-0.01196	0.00281	-0.00281	0.00838	-0.00449	0.02304	-0.02177	0.03136	-0.02885	0.04704	-0.04328
-4.4694	0.00761	-0.00761	0.01033	-0.01033	0.00134	-0.00134	0.00531	-0.00531	0.03437	-0.03437	0.00575	-0.00575	0.00862	-0.00862		-4.4689	0.00927	-0.0086	0.01204	-0.01189	0.0028	-0.0028	0.00833	-0.0045	0.02296	-0.02171	0.03135	-0.02891	0.04703	-0.04336
-4.4684	0.00762	-0.00762	0.01035	-0.01035	0.00135	-0.00135	0.00534	-0.00534	0.03451	-0.03451	0.00579	-0.00579	0.00869	-0.00869		-4.4679	0.00925	-0.00859	0.01196	-0.01181	0.00279	-0.00279	0.00827	-0.00452	0.02289	-0.02165	0.03134	-0.02896	0.04701	-0.04345
-4.4674	0.00763	-0.00763	0.01036	-0.01036	0.00135	-0.00135	0.00537	-0.00537	0.03464	-0.03464	0.00584	-0.00584	0.00876	-0.00876		-4.4669	0.00923	-0.00858	0.01188	-0.01173	0.00278	-0.00278	0.00822	-0.00453	0.0228	-0.02158	0.03133	-0.02902	0.047	-0.04353
-4.4664	0.00765	-0.00765	0.01038	-0.01038	0.00135	-0.00135	0.0054	-0.0054	0.03478	-0.03478	0.00589	-0.00589	0.00883	-0.00883		-4.4659	0.0092	-0.00857	0.0118	-0.01165	0.00277	-0.00277	0.00816	-0.00455	0.02272	-0.02152	0.03132	-0.02907	0.04697	-0.04361
-4.4654	0.00766	-0.00766	0.01039	-0.01039	0.00136	-0.00136	0.00544	-0.00544	0.03491	-0.03491	0.00594	-0.00594	0.0089	-0.00891		-4.4649	0.00918	-0.00855	0.01171	-0.01157	0.00276	-0.00276	0.0081	-0.00456	0.02263	-0.02145	0.0313	-0.02913	0.04695	-0.04369
-4.4644	0.00767	-0.00767	0.0104	-0.0104	0.00136	-0.00136	0.00547	-0.00547	0.03504	-0.03504	0.00598	-0.00598	0.00898	-0.00898		-4.4639	0.00915	-0.00854	0.01162	-0.01149	0.00275	-0.00275	0.00804	-0.00457	0.02254	-0.02138	0.03129	-0.02918	0.04693	-0.04377
-4.4634	0.00768	-0.00768	0.01041	-0.01041	0.00137	-0.00137	0.0055	-0.0055	0.03517	-0.03517	0.00603	-0.00603	0.00905	-0.00905		-4.4629	0.00913	-0.00852	0.01154	-0.0114	0.00273	-0.00273	0.00799	-0.00459	0.02245	-0.02131	0.03127	-0.02924	0.0469	-0.04385
-4.4624	0.00769	-0.00769	0.01042	-0.01043	0.00137	-0.00137	0.00553	-0.00554	0.03529	-0.03529	0.00608	-0.00608	0.00912	-0.00912		-4.4619	0.0091	-0.00851	0.01145	-0.01132	0.00272	-0.00272	0.00792	-0.0046	0.02236	-0.02124	0.03125	-0.02929	0.04687	-0.04393
-4.4614	0.0077	-0.0077	0.01043	-0.01043	0.00137	-0.00137	0.00557	-0.00557	0.03541	-0.03541	0.00613	-0.00613	0.00919	-0.00919		-4.4609	0.00907	-0.00849	0.01135	-0.01123	0.00271	-0.00271	0.00786	-0.00462	0.02226	-0.02116	0.03123	-0.02934	0.04684	-0.04402
-4.4604	0.00771	-0.00771	0.01044	-0.01044	0.00138	-0.00138	0.0056	-0.0056	0.03553	-0.03553	0.00617	-0.00617	0.00926	-0.00926		-4.4599	0.00904	-0.00847	0.01126	-0.01114	0.00269	-0.00269	0.0078	-0.00463	0.02217	-0.02109	0.03121	-0.0294	0.04681	-0.0441
-4.4594	0.00772	-0.00772	0.01045	-0.01045	0.00138	-0.00138	0.00564	-0.00564	0.03565	-0.03565	0.00622	-0.00622	0.00933	-0.00933		-4.4589	0.00901	-0.00845	0.01116	-0.01105	0.00268	-0.00268	0.00774	-0.00465	0.02207	-0.02101	0.03118	-0.02945	0.04678	-0.04418
-4.4584	0.00773	-0.00773	0.01046	-0.01046	0.00138	-0.00138	0.00567	-0.00567	0.03576	-0.03576	0.00627	-0.00627	0.0094	-0.0094		-4.4579	0.00898	-0.00844	0.01107	-0.01096	0.00267	-0.00267	0.00767	-0.00466	0.02197	-0.02093	0.03116	-0.0295	0.04674	-0.04426
-4.4574	0.00773	-0.00773	0.01046	-0.01046	0.00139	-0.00139	0.0057	-0.0057	0.03587	-0.03587	0.00631	-0.00631	0.00947	-0.00947		-4.4569	0.00895	-0.00842	0.01097	-0.01086	0.00265	-0.00265	0.00761	-0.00468	0.02187	-0.02085	0.03114	-0.02956	0.0467	-0.04434
-4.4564	0.00774	-0.00774	0.01047	-0.01047	0.00139	-0.00139	0.00574	-0.00574	0.03598	-0.03598	0.00636	-0.00636	0.00954	-0.00954		-4.4559	0.00892	-0.00839	0.01087	-0.01077	0.00264	-0.00264	0.00754	-0.00469	0.02176	-0.02076	0.03111	-0.02961	0.04667	-0.04442
-4.4554	0.00775	-0.00775	0.01047	-0.01047	0.00139	-0.00139	0.00577	-0.00577	0.03608	-0.03608	0.0064	-0.0064	0.0096	-0.00961		-4.4549	0.00888	-0.00837	0.01077	-0.01067	0.00262	-0.00262	0.00748	-0.00471	0.02166	-0.02068	0.03108	-0.02966	0.04663	-0.0445
-4.4544	0.00775	-0.00775	0.01047	-0.01047	0.0014	-0.0014	0.00581	-0.00581	0.03618	-0.03618	0.00645	-0.00645	0.00967	-0.00967		-4.4539	0.00885	-0.00835	0.01067	-0.01057	0.00261	-0.00261	0.00741	-0.00472	0.02155	-0.02059	0.03106	-0.02972	0.04658	-0.04458
-4.4534	0.00775	-0.00775	0.01047	-0.01047	0.0014	-0.0014	0.00584	-0.00584	0.03628	-0.03628	0.00649	-0.00649	0.00974	-0.00974		-4.4529	0.00881	-0.00833	0.01057	-0.01047	0.00259	-0.00259	0.00734	-0.00474	0.02144	-0.02051	0.03103	-0.02977	0.04654	-0.04466
-4.4524	0.00776	-0.00776	0.01047	-0.01047	0.0014	-0.0014	0.00587	-0.00587	0.03638	-0.03638	0.00654	-0.00654	0.00981	-0.00981		-4.4519	0.00878	-0.0083	0.01046	-0.01037	0.00257	-0.00257	0.00727	-0.00475	0.02133	-0.02042	0.031	-0.02982	0.0465	-0.04474
-4.4514	0.00776	-0.00776	0.01047	-0.01047	0.00141	-0.00141	0.00591	-0.00591	0.03647	-0.03647	0.00658	-0.00658	0.00988	-0.00988		-4.4509	0.00874	-0.00828	0.01036	-0.01027	0.00256	-0.00256	0.0072	-0.00477	0.02122	-0.02033	0.03097	-0.02988	0.04645	-0.04482
-4.4504	0.00776	-0.00776	0.01047	-0.01047	0.00141	-0.00141	0.00594	-0.00594	0.03656	-0.03656	0.00663	-0.00663	0.00994	-0.00994		-4.4499	0.0087	-0.00826	0.01025	-0.01017	0.00254	-0.00254	0.00713	-0.00479	0.0211	-0.02024	0.03094	-0.02993	0.04641	-0.0449
-4.4494	0.00776	-0.00776	0.01047	-0.01047	0.00141	-0.00141	0.00598	-0.00598	0.03664	-0.03664	0.00667	-0.00667	0.01001	-0.01001		-4.4489	0.00867	-0.00823	0.01015	-0.01007	0.00253	-0.00253	0.00706	-0.0048	0.02099	-0.02015	0.03091	-0.02999	0.04636	-0.04498
-4.4484	0.00776	-0.00776	0.01047	-0.01047	0.00141	-0.00141	0.00601	-0.00601	0.03672	-0.03672	0.00672	-0.00672	0.01008	-0.01008		-4.4479	0.00863	-0.00821	0.01004	-0.00997	0.00251	-0.00251	0.00699	-0.00482	0.02087	-0.02006	0.03088	-0.03004	0.04631	-0.04506
-4.4474	0.00776	-0.00776	0.01046	-0.01046	0.00142	-0.00142	0.00605	-0.00605	0.0368	-0.0368	0.00676	-0.00676	0.01014	-0.01014		-4.4469	0.00859	-0.00818	0.00993	-0.00986	0.00249	-0.00249	0.00692	-0.00483	0.02076	-0.01996	0.03084	-0.03009	0.04627	-0.04514
-4.4464	0.00776	-0.00776	0.01046	-0.01046	0.00142	-0.00142	0.00608	-0.00608	0.03688	-0.03688	0.00681	-0.00681	0.01021	-0.01021		-4.4459	0.00855	-0.00815	0.00982	-0.00976	0.00247	-0.00247	0.00685	-0.00485	0.02064	-0.01987	0.03081	-0.03015	0.04622	-0.04522
-4.4454	0.00776	-0.00776	0.01045	-0.01045	0.00142	-0.00142	0.00612	-0.00612	0.03695	-0.03695	0.00685	-0.00685	0.01027	-0.01027		-4.4449	0.00851	-0.00813	0.00971	-0.00965	0.00246	-0.00246	0.00678	-0.00487	0.02052	-0.01977	0.03078	-0.0302	0.04617	-0.0453
-4.4444	0.00776	-0.00776	0.01044	-0.01044	0.00142	-0.00142	0.00615	-0.00615	0.03702	-0.03702	0.00689	-0.00689	0.01034	-0.01034		-4.4439	0.00847	-0.0081	0.0096	-0.00954	0.00244	-0.00244	0.0067	-0.00488	0.0204	-0.01968	0.03075	-0.03026	0.04612	-0.04539
-4.4434	0.00775	-0.00775	0.01043	-0.01043	0.00142	-0.00142	0.00619	-0.00619	0.03708	-0.03708	0.00694	-0.00694	0.0104	-0.0104		-4.4429	0.00843	-0.00807	0.00949	-0.00944	0.00242	-0.00242	0.00663	-0.0049	0.02028	-0.01958	0.03071	-0.03031	0.04607	-0.04547
-4.4424	0.00775	-0.00775	0.01042	-0.01042	0.00143	-0.00143	0.00623	-0.00623	0.03715	-0.03715	0.00698	-0.00698	0.01047	-0.01047		-4.4419	0.00838	-0.00804	0.00937	-0.00933	0.0024	-0.0024	0.00656	-0.00492	0.02016	-0.01948	0.03068	-0.03037	0.04602	-0.04555
-4.4414	0.00774	-0.00774	0.01041	-0.01041	0.00143	-0.00143	0.00626	-0.00626	0.0372	-0.0372	0.00702	-0.00702	0.01053	-0.01053		-4.4409	0.00834	-0.00801	0.00926	-0.00922	0.00238	-0.00238	0.00648	-0.00494	0.02004	-0.01939	0.03064	-0.03042	0.04597	-0.04564
-4.4404	0.00774	-0.00774	0.0104	-0.0104	0.00143	-0.00143	0.0063	-0.0063	0.03726	-0.03726	0.00706	-0.00706	0.01059	-0.01059		-4.4399	0.0083	-0.00798	0.00915	-0.00911	0.00237	-0.00237	0.00641	-0.00495	0.01992	-0.01929	0.03061	-0.03048	0.04591	-0.04572
-4.4394	0.00773	-0.00773	0.01038	-0.01038	0.00143	-0.00143	0.00633	-0.00633	0.03731	-0.03731	0.0071	-0.0071	0.01066	-0.01066		-4.4389	0.00826	-0.00795	0.00903	-0.009	0.00235	-0.00235	0.00634	-0.00497	0.01979	-0.01919	0.03058	-0.03054	0.04586	-0.0458
-4.4384	0.00772	-0.00772	0.01037	-0.01037	0.00143	-0.00143	0.00637	-0.00637	0.03736	-0.03736	0.00715	-0.00715	0.01072	-0.01072		-4.4379	0.00821	-0.00792	0.00892	-0.00889	0.00233	-0.00233	0.00626	-0.00499	0.01967	-0.01909	0.03054	-0.03059	0.04581	-0.04589
-4.4374	0.00771	-0.00771	0.01035	-0.01035	0.00143	-0.00143	0.00641	-0.00641	0.0374	-0.0374	0.00719	-0.00719	0.01078	-0.01078		-4.4369	0.00817	-0.00789	0.0088	-0.00878	0.00231	-0.00231	0.00619	-0.00501	0.01955	-0.01899	0.03051	-0.03065	0.04576	-0.04598
-4.4364	0.0077	-0.0077	0.01033	-0.01033	0.00143	-0.00143	0.00644	-0.00644	0.03744	-0.03744	0.00723	-0.00723	0.01084	-0.01084		-4.4359	0.00812	-0.00786	0.00869	-0.00867	0.00229	-0.00229	0.00611	-0.00503	0.01942	-0.01889	0.03047	-0.03071	0.04571	-0.04606
-4.4354	0.00769	-0.00769	0.01032	-0.01032	0.00144	-0.00144	0.00648	-0.00648	0.03748	-0.03748	0.00727	-0.00727	0.0109	-0.0109		-4.4349	0.00808	-0.00783	0.00857	-0.00856	0.00227	-0.00227	0.00604	-0.00504	0.0193	-0.01879	0.03044	-0.03077	0.04566	-0.04615
-4.4344	0.00768	-0.00768	0.0103	-0.0103	0.00144	-0.00144	0.00652	-0.00652	0.03751	-0.03751	0.00731	-0.00731	0.01096	-0.01097		-4.4339	0.00803	-0.0078	0.00846	-0.00845	0.00225	-0.00225	0.00597	-0.00506	0.01917	-0.01869	0.0304	-0.03082	0.04561	-0.04624
-4.4334	0.00767	-0.00767	0.01028	-0.01028	0.00144	-0.00144	0.00655	-0.00655	0.03754	-0.03754	0.00735	-0.00735	0.01103	-0.01103		-4.4329	0.00799	-0.00777	0.00834	-0.00833	0.00223	-0.00223	0.00589	-0.00508	0.01905	-0.01859	0.03037	-0.03088	0.04555	-0.04633
-4.4324	0.00766	-0.00766	0.01025	-0.01025	0.00144	-0.00144	0.00659	-0.00659	0.03757	-0.03757	0.00739	-0.00739	0.01109	-0.01109		-4.4319	0.00794	-0.00774	0.00823	-0.00822	0.00221	-0.00221	0.00582	-0.0051	0.01892	-0.01849	0.03034	-0.03094	0.0455	-0.04641
-4.4314	0.00765	-0.00765	0.01023	-0.01023	0.00144	-0.00144	0.00663	-0.00663	0.03759	-0.03759	0.00743	-0.00743	0.01115	-0.01115		-4.4309	0.0079	-0.00771	0.00811	-0.00811	0.00219	-0.00219	0.00574	-0.00512	0.0188	-0.01839	0.0303	-0.031	0.04545	-0.04651
-4.4304	0.00763	-0.00763	0.01021	-0.01021	0.00144	-0.00144	0.00667	-0.00667	0.03761	-0.03761	0.00747	-0.00747	0.0112	-0.0112		-4.4299	0.00785	-0.00768	0.00799	-0.008	0.00217	-0.00217	0.00567	-0.00514	0.01867	-0.01829	0.03027	-0.03106	0.0454	-0.0466
-4.4294	0.00762	-0.00762	0.01018	-0.01018	0.00144	-0.00144	0.00671	-0.00671	0.03763	-0.03763	0.00751	-0.00751	0.01126	-0.01126		-4.4289	0.00781	-0.00764	0.00788	-0.00789	0.00216	-0.00216	0.0056	-0.00516	0.01855	-0.01819	0.03024	-0.03113	0.04536	-0.04669
-4.4284	0.0076	-0.0076	0.01016	-0.01016	0.00144	-0.00144	0.00674	-0.00674	0.03765	-0.03764	0.00755	-0.00755	0.01132	-0.01132		-4.4279	0.00776	-0.00761	0.00776	-0.00778	0.00214	-0.00214	0.00552	-0.00518	0.01842	-0.01809	0.03021	-0.03119	0.04531	-0.04678
-4.4274	0.00759	-0.00759	0.01013	-0.01013	0.00144	-0.00144	0.00678	-0.00678	0.03766	-0.03766	0.00759	-0.00759	0.01138	-0.01138		-4.4269	0.00771	-0.00758	0.00765	-0.00766	0.00212	-0.00212	0.00545	-0.00521	0.0183	-0.01799	0.03017	-0.03125	0.04526	-0.04688
-4.4264	0.00757	-0.00757	0.01011	-0.01011	0.00144	-0.00144	0.00682	-0.00682	0.03766	-0.03766	0.00763	-0.00763	0.01144	-0.01144		-4.4259	0.00767	-0.00755	0.00753	-0.00755	0.0021	-0.0021	0.00538	-0.00523	0.01817	-0.01789	0.03014	-0.03131	0.04521	-0.04697
-4.4254	0.00755	-0.00755	0.01008	-0.01008	0.00144	-0.00144	0.00686	-0.00686	0.03767	-0.03767	0.00767	-0.00767	0.0115	-0.0115		-4.4249	0.00762	-0.00752	0.00741	-0.00744	0.00208	-0.00208	0.00531	-0.00525	0.01805	-0.01779	0.03011	-0.03138	0.04517	-0.04707
-4.4244	0.00753	-0.00753	0.01005	-0.01005	0.00144	-0.00144	0.0069	-0.0069	0.03767	-0.03767	0.0077	-0.0077	0.01156	-0.01156		-4.4239	0.00757	-0.00748	0.0073	-0.00733	0.00206	-0.00206	0.00524	-0.00527	0.01793	-0.01769	0.03008	-0.03144	0.04512	-0.04716
-4.4234	0.00752	-0.00752	0.01002	-0.01002	0.00144	-0.00144	0.00694	-0.00694	0.03767	-0.03767	0.00774	-0.00774	0.01161	-0.01161		-4.4229	0.00753	-0.00745	0.00718	-0.00722	0.00204	-0.00204	0.00516	-0.00529	0.0178	-0.01759	0.03005	-0.03151	0.04508	-0.04726
-4.4224	0.0075	-0.0075	0.00999	-0.00999	0.00144	-0.00144	0.00698	-0.00698	0.03767	-0.03767	0.00778	-0.00778	0.01167	-0.01167		-4.4219	0.00748	-0.00742	0.00707	-0.00711	0.00202	-0.00202	0.00509	-0.00532	0.01768	-0.01749	0.03002	-0.03157	0.04504	-0.04736
-4.4214	0.00748	-0.00748	0.00996	-0.00996	0.00144	-0.00144	0.00702	-0.00702	0.03766	-0.03766	0.00782	-0.00782	0.01173	-0.01173		-4.4209	0.00743	-0.00739	0.00696	-0.007	0.002	-0.002	0.00502	-0.00534	0.01756	-0.0174	0.03	-0.03164	0.045	-0.04746
-4.4204	0.00746	-0.00746	0.00992	-0.00992	0.00144	-0.00144	0.00706	-0.00706	0.03766	-0.03765	0.00786	-0.00786	0.01179	-0.01179		-4.4199	0.00739	-0.00735	0.00684	-0.00689	0.00198	-0.00198	0.00495	-0.00536	0.01744	-0.0173	0.02997	-0.03171	0.04496	-0.04756
-4.4194	0.00744	-0.00744	0.00989	-0.00989	0.00144	-0.00144	0.0071	-0.0071	0.03764	-0.03764	0.0079	-0.0079	0.01185	-0.01185		-4.4189	0.00734	-0.00732	0.00673	-0.00678	0.00196	-0.00196	0.00488	-0.00539	0.01732	-0.0172	0.02995	-0.03178	0.04492	-0.04766
-4.4184	0.00742	-0.00742	0.00986	-0.00986	0.00144	-0.00144	0.00715	-0.00714	0.03763	-0.03763	0.00794	-0.00793	0.0119	-0.0119		-4.4179	0.00729	-0.00729	0.00662	-0.00667	0.00194	-0.00194	0.00482	-0.00541	0.0172	-0.01711	0.02992	-0.03184	0.04488	-0.04777
-4.4174	0.00739	-0.00739	0.00982	-0.00982	0.00144	-0.00144	0.00719	-0.00719	0.03761	-0.03761	0.00797	-0.00797	0.01196	-0.01196		-4.4169	0.00725	-0.00726	0.0065	-0.00657	0.00192	-0.00192	0.00475	-0.00543	0.01708	-0.01701	0.0299	-0.03192	0.04484	-0.04787
-4.4164	0.00737	-0.00737	0.00979	-0.00979	0.00144	-0.00144	0.00723	-0.00723	0.0376	-0.0376	0.00801	-0.00801	0.01202	-0.01202		-4.4159	0.0072	-0.00723	0.00639	-0.00646	0.0019	-0.0019	0.00468	-0.00546	0.01696	-0.01692	0.02987	-0.03199	0.04481	-0.04798
-4.4154	0.00735	-0.00735	0.00975	-0.00975	0.00144	-0.00144	0.00727	-0.00727	0.03757	-0.03757	0.00805	-0.00805	0.01208	-0.01207		-4.4149	0.00715	-0.00719	0.00628	-0.00635	0.00188	-0.00188	0.00461	-0.00548	0.01684	-0.01683	0.02985	-0.03206	0.04478	-0.04809
-4.4144	0.00733	-0.00733	0.00971	-0.00971	0.00144	-0.00144	0.00732	-0.00731	0.03755	-0.03755	0.00809	-0.00809	0.01213	-0.01213		-4.4139	0.00711	-0.00716	0.00617	-0.00625	0.00186	-0.00186	0.00455	-0.00551	0.01673	-0.01674	0.02983	-0.03213	0.04475	-0.0482
-4.4134	0.0073	-0.0073	0.00968	-0.00968	0.00144	-0.00144	0.00736	-0.00736	0.03753	-0.03753	0.00813	-0.00813	0.01219	-0.01219		-4.4129	0.00706	-0.00713	0.00606	-0.00614	0.00184	-0.00184	0.00448	-0.00554	0.01661	-0.01665	0.02981	-0.0322	0.04472	-0.04831
-4.4124	0.00728	-0.00728	0.00964	-0.00964	0.00144	-0.00144	0.0074	-0.0074	0.0375	-0.0375	0.00817	-0.00816	0.01225	-0.01225		-4.4119	0.00702	-0.0071	0.00595	-0.00604	0.00182	-0.00182	0.00442	-0.00556	0.0165	-0.01656	0.0298	-0.03228	0.04469	-0.04842
-4.4114	0.00726	-0.00726	0.0096	-0.0096	0.00144	-0.00144	0.00745	-0.00745	0.03747	-0.03747	0.0082	-0.0082	0.0123	-0.0123		-4.4109	0.00697	-0.00707	0.00584	-0.00594	0.0018	-0.0018	0.00436	-0.00559	0.01639	-0.01647	0.02978	-0.03236	0.04467	-0.04853
-4.4104	0.00723	-0.00723	0.00956	-0.00956	0.00144	-0.00144	0.00749	-0.00749	0.03744	-0.03744	0.00824	-0.00824	0.01236	-0.01236		-4.4099	0.00693	-0.00704	0.00574	-0.00583	0.00178	-0.00178	0.00429	-0.00562	0.01627	-0.01638	0.02976	-0.03243	0.04465	-0.04865
-4.4094	0.00721	-0.00721	0.00952	-0.00952	0.00144	-0.00144	0.00754	-0.00754	0.0374	-0.0374	0.00828	-0.00828	0.01242	-0.01242		-4.4089	0.00688	-0.00701	0.00563	-0.00573	0.00176	-0.00176	0.00423	-0.00565	0.01616	-0.0163	0.02975	-0.03251	0.04462	-0.04877
-4.4084	0.00718	-0.00718	0.00948	-0.00948	0.00144	-0.00144	0.00758	-0.00758	0.03737	-0.03736	0.00832	-0.00832	0.01248	-0.01248		-4.4079	0.00684	-0.00698	0.00553	-0.00563	0.00174	-0.00174	0.00417	-0.00567	0.01606	-0.01621	0.02974	-0.03259	0.04461	-0.04888
-4.4074	0.00716	-0.00715	0.00944	-0.00944	0.00143	-0.00143	0.00763	-0.00763	0.03733	-0.03733	0.00836	-0.00836	0.01254	-0.01253		-4.4069	0.0068	-0.00695	0.00542	-0.00553	0.00172	-0.00172	0.00411	-0.0057	0.01595	-0.01613	0.02973	-0.03267	0.04459	-0.049
-4.4064	0.00713	-0.00713	0.0094	-0.0094	0.00143	-0.00143	0.00768	-0.00768	0.03729	-0.03729	0.0084	-0.00839	0.01259	-0.01259		-4.4059	0.00675	-0.00692	0.00532	-0.00544	0.0017	-0.0017	0.00405	-0.00573	0.01584	-0.01605	0.02972	-0.03275	0.04458	-0.04912
-4.4054	0.0071	-0.0071	0.00935	-0.00935	0.00143	-0.00143	0.00772	-0.00772	0.03724	-0.03724	0.00843	-0.00843	0.01265	-0.01265		-4.4049	0.00671	-0.00689	0.00522	-0.00534	0.00168	-0.00168	0.004	-0.00576	0.01574	-0.01597	0.02971	-0.03283	0.04457	-0.04925
-4.4044	0.00708	-0.00708	0.00931	-0.00931	0.00143	-0.00143	0.00777	-0.00777	0.0372	-0.0372	0.00847	-0.00847	0.01271	-0.01271		-4.4039	0.00667	-0.00686	0.00512	-0.00524	0.00166	-0.00166	0.00394	-0.00579	0.01564	-0.01589	0.0297	-0.03292	0.04456	-0.04937
-4.4034	0.00705	-0.00705	0.00927	-0.00927	0.00143	-0.00143	0.00782	-0.00782	0.03716	-0.03715	0.00851	-0.00851	0.01277	-0.01277		-4.4029	0.00663	-0.00683	0.00502	-0.00515	0.00165	-0.00165	0.00389	-0.00582	0.01554	-0.01581	0.0297	-0.033	0.04455	-0.0495
-4.4024	0.00702	-0.00702	0.00922	-0.00922	0.00143	-0.00143	0.00787	-0.00787	0.03711	-0.03711	0.00855	-0.00855	0.01283	-0.01283		-4.4019	0.00658	-0.0068	0.00492	-0.00506	0.00163	-0.00163	0.00383	-0.00585	0.01544	-0.01574	0.0297	-0.03309	0.04455	-0.04963
-4.4014	0.007	-0.007	0.00918	-0.00918	0.00143	-0.00143	0.00792	-0.00792	0.03706	-0.03706	0.00859	-0.00859	0.01289	-0.01288		-4.4009	0.00654	-0.00678	0.00483	-0.00496	0.00161	-0.00161	0.00378	-0.00589	0.01534	-0.01567	0.0297	-0.03317	0.04455	-0.04976
-4.4004	0.00697	-0.00697	0.00913	-0.00913	0.00143	-0.00143	0.00797	-0.00797	0.03701	-0.03701	0.00863	-0.00863	0.01295	-0.01294		-4.3999	0.0065	-0.00675	0.00473	-0.00487	0.00159	-0.00159	0.00373	-0.00592	0.01525	-0.01559	0.0297	-0.03326	0.04455	-0.04989
-4.3994	0.00694	-0.00694	0.00909	-0.00909	0.00143	-0.00143	0.00802	-0.00802	0.03696	-0.03696	0.00867	-0.00867	0.013	-0.013		-4.3989	0.00646	-0.00672	0.00464	-0.00479	0.00157	-0.00157	0.00368	-0.00595	0.01516	-0.01552	0.0297	-0.03335	0.04455	-0.05003
-4.3984	0.00691	-0.00691	0.00904	-0.00904	0.00143	-0.00143	0.00807	-0.00807	0.0369	-0.0369	0.00871	-0.00871	0.01306	-0.01306		-4.3979	0.00642	-0.0067	0.00455	-0.0047	0.00156	-0.00156	0.00363	-0.00598	0.01507	-0.01546	0.02971	-0.03344	0.04456	-0.05016
-4.3974	0.00688	-0.00688	0.009	-0.009	0.00143	-0.00143	0.00812	-0.00812	0.03685	-0.03685	0.00875	-0.00875	0.01312	-0.01312		-4.3969	0.00639	-0.00667	0.00446	-0.00461	0.00154	-0.00154	0.00359	-0.00602	0.01498	-0.01539	0.02972	-0.03353	0.04457	-0.0503
-4.3964	0.00686	-0.00686	0.00895	-0.00895	0.00142	-0.00142	0.00817	-0.00817	0.03679	-0.03679	0.00879	-0.00879	0.01319	-0.01318		-4.3959	0.00635	-0.00665	0.00437	-0.00453	0.00152	-0.00152	0.00354	-0.00605	0.01489	-0.01533	0.02972	-0.03363	0.04459	-0.05044
-4.3954	0.00683	-0.00683	0.00891	-0.00891	0.00142	-0.00142	0.00823	-0.00823	0.03673	-0.03673	0.00883	-0.00883	0.01325	-0.01324		-4.3949	0.00631	-0.00662	0.00428	-0.00445	0.0015	-0.0015	0.0035	-0.00609	0.01481	-0.01527	0.02974	-0.03372	0.0446	-0.05058
-4.3944	0.0068	-0.0068	0.00886	-0.00886	0.00142	-0.00142	0.00828	-0.00828	0.03667	-0.03667	0.00887	-0.00887	0.01331	-0.0133		-4.3939	0.00627	-0.0066	0.0042	-0.00437	0.00149	-0.00149	0.00345	-0.00612	0.01473	-0.01521	0.02975	-0.03382	0.04463	-0.05073
-4.3934	0.00677	-0.00677	0.00881	-0.00881	0.00142	-0.00142	0.00834	-0.00833	0.03661	-0.03661	0.00891	-0.00891	0.01337	-0.01336		-4.3929	0.00624	-0.00657	0.00411	-0.00429	0.00147	-0.00147	0.00341	-0.00616	0.01465	-0.01515	0.02977	-0.03392	0.04465	-0.05087
-4.3924	0.00674	-0.00674	0.00877	-0.00876	0.00142	-0.00142	0.00839	-0.00839	0.03655	-0.03655	0.00895	-0.00895	0.01343	-0.01343		-4.3919	0.0062	-0.00655	0.00403	-0.00421	0.00145	-0.00145	0.00337	-0.0062	0.01457	-0.0151	0.02978	-0.03401	0.04468	-0.05102
-4.3914	0.00671	-0.00671	0.00872	-0.00872	0.00142	-0.00142	0.00845	-0.00844	0.03649	-0.03649	0.00899	-0.00899	0.01349	-0.01349		-4.3909	0.00617	-0.00653	0.00395	-0.00414	0.00144	-0.00144	0.00334	-0.00623	0.0145	-0.01504	0.02981	-0.03411	0.04471	-0.05117
-4.3904	0.00668	-0.00668	0.00867	-0.00867	0.00142	-0.00142	0.0085	-0.0085	0.03642	-0.03642	0.00904	-0.00903	0.01355	-0.01355		-4.3899	0.00614	-0.00651	0.00387	-0.00406	0.00142	-0.00142	0.0033	-0.00627	0.01443	-0.01499	0.02983	-0.03422	0.04474	-0.05133
-4.3894	0.00666	-0.00666	0.00862	-0.00862	0.00142	-0.00142	0.00856	-0.00856	0.03636	-0.03636	0.00908	-0.00908	0.01362	-0.01361		-4.3889	0.0061	-0.00649	0.0038	-0.00399	0.0014	-0.0014	0.00327	-0.00631	0.01436	-0.01495	0.02985	-0.03432	0.04478	-0.05148
-4.3884	0.00663	-0.00663	0.00857	-0.00857	0.00142	-0.00142	0.00862	-0.00861	0.03629	-0.03629	0.00912	-0.00912	0.01368	-0.01368		-4.3879	0.00607	-0.00647	0.00372	-0.00392	0.00139	-0.00139	0.00323	-0.00635	0.0143	-0.0149	0.02988	-0.03443	0.04482	-0.05164
-4.3874	0.0066	-0.0066	0.00853	-0.00852	0.00142	-0.00142	0.00867	-0.00867	0.03622	-0.03622	0.00916	-0.00916	0.01374	-0.01374		-4.3869	0.00604	-0.00645	0.00365	-0.00386	0.00137	-0.00137	0.0032	-0.00639	0.01423	-0.01486	0.02991	-0.03453	0.04487	-0.0518
-4.3864	0.00657	-0.00657	0.00848	-0.00848	0.00142	-0.00142	0.00873	-0.00873	0.03616	-0.03616	0.00921	-0.0092	0.01381	-0.01381		-4.3859	0.00601	-0.00643	0.00358	-0.00379	0.00136	-0.00136	0.00317	-0.00643	0.01417	-0.01482	0.02995	-0.03464	0.04492	-0.05196
-4.3854	0.00654	-0.00654	0.00843	-0.00843	0.00142	-0.00142	0.00879	-0.00879	0.03609	-0.03609	0.00925	-0.00925	0.01387	-0.01387		-4.3849	0.00598	-0.00641	0.00351	-0.00373	0.00134	-0.00134	0.00315	-0.00647	0.01412	-0.01478	0.02998	-0.03475	0.04497	-0.05212
-4.3844	0.00651	-0.00651	0.00838	-0.00838	0.00141	-0.00141	0.00885	-0.00885	0.03602	-0.03602	0.00929	-0.00929	0.01394	-0.01394		-4.3839	0.00595	-0.00639	0.00345	-0.00367	0.00133	-0.00133	0.00312	-0.00651	0.01406	-0.01475	0.03002	-0.03486	0.04503	-0.05229
-4.3834	0.00648	-0.00648	0.00833	-0.00833	0.00141	-0.00141	0.00891	-0.00891	0.03595	-0.03595	0.00934	-0.00933	0.01401	-0.014		-4.3829	0.00592	-0.00638	0.00338	-0.00361	0.00132	-0.00132	0.0031	-0.00655	0.01401	-0.01472	0.03006	-0.03497	0.04509	-0.05246
-4.3824	0.00645	-0.00645	0.00828	-0.00828	0.00141	-0.00141	0.00898	-0.00897	0.03588	-0.03588	0.00938	-0.00938	0.01407	-0.01407		-4.3819	0.0059	-0.00636	0.00332	-0.00355	0.0013	-0.0013	0.00308	-0.00659	0.01396	-0.01469	0.03011	-0.03509	0.04516	-0.05263
-4.3814	0.00642	-0.00642	0.00823	-0.00823	0.00141	-0.00141	0.00904	-0.00904	0.03581	-0.0358	0.00943	-0.00942	0.01414	-0.01414		-4.3809	0.00587	-0.00635	0.00327	-0.0035	0.00129	-0.00129	0.00306	-0.00664	0.01392	-0.01467	0.03015	-0.0352	0.04523	-0.05281
-4.3804	0.0064	-0.0064	0.00818	-0.00818	0.00141	-0.00141	0.0091	-0.0091	0.03573	-0.03573	0.00947	-0.00947	0.01421	-0.0142		-4.3799	0.00585	-0.00633	0.00321	-0.00345	0.00128	-0.00128	0.00304	-0.00668	0.01388	-0.01464	0.0302	-0.03532	0.0453	-0.05298
-4.3794	0.00637	-0.00637	0.00813	-0.00813	0.00141	-0.00141	0.00917	-0.00916	0.03566	-0.03566	0.00952	-0.00951	0.01428	-0.01427		-4.3789	0.00583	-0.00632	0.00316	-0.0034	0.00126	-0.00126	0.00303	-0.00673	0.01384	-0.01462	0.03026	-0.03544	0.04538	-0.05316
-4.3784	0.00634	-0.00634	0.00808	-0.00808	0.00141	-0.00141	0.00923	-0.00923	0.03559	-0.03559	0.00956	-0.00956	0.01434	-0.01434		-4.3779	0.0058	-0.00631	0.0031	-0.00335	0.00125	-0.00125	0.00301	-0.00677	0.01381	-0.01461	0.03031	-0.03556	0.04547	-0.05335
-4.3774	0.00631	-0.00631	0.00804	-0.00804	0.00141	-0.00141	0.0093	-0.00929	0.03551	-0.03551	0.00961	-0.00961	0.01441	-0.01441		-4.3769	0.00578	-0.0063	0.00306	-0.00331	0.00124	-0.00124	0.003	-0.00682	0.01377	-0.01459	0.03037	-0.03569	0.04556	-0.05353
-4.3764	0.00628	-0.00628	0.00799	-0.00799	0.00141	-0.00141	0.00936	-0.00936	0.03544	-0.03544	0.00966	-0.00965	0.01448	-0.01448		-4.3759	0.00576	-0.00629	0.00301	-0.00327	0.00123	-0.00123	0.00299	-0.00687	0.01375	-0.01458	0.03043	-0.03581	0.04565	-0.05372
-4.3754	0.00626	-0.00625	0.00794	-0.00794	0.00141	-0.00141	0.00943	-0.00943	0.03536	-0.03536	0.0097	-0.0097	0.01456	-0.01455		-4.3749	0.00574	-0.00628	0.00297	-0.00323	0.00122	-0.00122	0.00299	-0.00691	0.01372	-0.01458	0.0305	-0.03594	0.04575	-0.05391
-4.3744	0.00623	-0.00623	0.00789	-0.00789	0.00141	-0.00141	0.0095	-0.0095	0.03529	-0.03529	0.00975	-0.00975	0.01463	-0.01462		-4.3739	0.00573	-0.00627	0.00293	-0.00319	0.00121	-0.00121	0.00298	-0.00696	0.0137	-0.01458	0.03057	-0.03607	0.04585	-0.0541
-4.3734	0.0062	-0.0062	0.00784	-0.00784	0.00141	-0.00141	0.00957	-0.00957	0.03522	-0.03522	0.0098	-0.0098	0.0147	-0.0147		-4.3729	0.00571	-0.00626	0.00289	-0.00316	0.0012	-0.0012	0.00298	-0.00701	0.01369	-0.01458	0.03064	-0.0362	0.04596	-0.0543
-4.3724	0.00617	-0.00617	0.00779	-0.00779	0.00141	-0.00141	0.00964	-0.00964	0.03514	-0.03514	0.00985	-0.00985	0.01477	-0.01477		-4.3719	0.0057	-0.00626	0.00285	-0.00313	0.00119	-0.00119	0.00298	-0.00706	0.01367	-0.01458	0.03071	-0.03633	0.04607	-0.05449
-4.3714	0.00615	-0.00615	0.00774	-0.00774	0.00141	-0.00141	0.00971	-0.00971	0.03507	-0.03507	0.0099	-0.0099	0.01485	-0.01484		-4.3709	0.00568	-0.00625	0.00282	-0.0031	0.00118	-0.00118	0.00299	-0.00711	0.01367	-0.01459	0.03079	-0.03646	0.04619	-0.0547
-4.3704	0.00612	-0.00612	0.00769	-0.00769	0.00141	-0.00141	0.00978	-0.00978	0.03499	-0.03499	0.00995	-0.00994	0.01492	-0.01492		-4.3699	0.00567	-0.00625	0.00279	-0.00308	0.00117	-0.00117	0.00299	-0.00716	0.01366	-0.0146	0.03087	-0.0366	0.04631	-0.0549
-4.3694	0.00609	-0.00609	0.00765	-0.00764	0.00141	-0.00141	0.00986	-0.00985	0.03492	-0.03491	0.01	-0.01	0.015	-0.01499		-4.3689	0.00566	-0.00625	0.00276	-0.00305	0.00116	-0.00116	0.003	-0.00721	0.01366	-0.01461	0.03096	-0.03674	0.04644	-0.05511
-4.3684	0.00607	-0.00607	0.0076	-0.0076	0.00141	-0.00141	0.00993	-0.00993	0.03484	-0.03484	0.01005	-0.01005	0.01507	-0.01507		-4.3679	0.00565	-0.00624	0.00274	-0.00304	0.00115	-0.00115	0.00301	-0.00727	0.01366	-0.01463	0.03105	-0.03688	0.04657	-0.05532
-4.3674	0.00604	-0.00604	0.00755	-0.00755	0.00141	-0.00141	0.01	-0.01	0.03476	-0.03476	0.0101	-0.0101	0.01515	-0.01515		-4.3669	0.00564	-0.00624	0.00272	-0.00302	0.00114	-0.00114	0.00302	-0.00732	0.01367	-0.01465	0.03114	-0.03702	0.04671	-0.05553
-4.3664	0.00601	-0.00601	0.0075	-0.0075	0.00141	-0.00141	0.01008	-0.01008	0.03469	-0.03469	0.01015	-0.01015	0.01523	-0.01522		-4.3659	0.00563	-0.00624	0.0027	-0.00301	0.00113	-0.00113	0.00304	-0.00737	0.01368	-0.01468	0.03124	-0.03717	0.04685	-0.05575
-4.3654	0.00599	-0.00599	0.00745	-0.00745	0.00141	-0.00141	0.01016	-0.01015	0.03462	-0.03461	0.0102	-0.0102	0.01531	-0.0153		-4.3649	0.00563	-0.00625	0.00269	-0.003	0.00113	-0.00113	0.00306	-0.00743	0.0137	-0.01471	0.03134	-0.03731	0.047	-0.05597
-4.3644	0.00596	-0.00596	0.00741	-0.00741	0.00141	-0.00141	0.01023	-0.01023	0.03454	-0.03454	0.01026	-0.01026	0.01539	-0.01538		-4.3639	0.00562	-0.00625	0.00268	-0.00299	0.00112	-0.00112	0.00308	-0.00748	0.01372	-0.01474	0.03144	-0.03746	0.04716	-0.05619
-4.3634	0.00594	-0.00594	0.00736	-0.00736	0.00141	-0.00141	0.01031	-0.01031	0.03447	-0.03447	0.01031	-0.01031	0.01547	-0.01546		-4.3629	0.00562	-0.00625	0.00267	-0.00299	0.00111	-0.00111	0.0031	-0.00754	0.01374	-0.01478	0.03155	-0.03761	0.04732	-0.05641
-4.3624	0.00592	-0.00592	0.00731	-0.00731	0.00141	-0.00141	0.01039	-0.01039	0.03439	-0.03439	0.01037	-0.01036	0.01555	-0.01554		-4.3619	0.00562	-0.00626	0.00266	-0.00299	0.00111	-0.00111	0.00313	-0.0076	0.01377	-0.01482	0.03166	-0.03776	0.04749	-0.05664
-4.3614	0.00589	-0.00589	0.00727	-0.00727	0.00141	-0.00141	0.01047	-0.01047	0.03432	-0.03432	0.01042	-0.01042	0.01563	-0.01563		-4.3609	0.00562	-0.00627	0.00266	-0.00299	0.0011	-0.0011	0.00315	-0.00766	0.01381	-0.01487	0.03177	-0.03792	0.04766	-0.05688
-4.3604	0.00587	-0.00587	0.00722	-0.00722	0.00141	-0.00141	0.01055	-0.01055	0.03425	-0.03425	0.01048	-0.01047	0.01572	-0.01571		-4.3599	0.00562	-0.00627	0.00266	-0.003	0.0011	-0.0011	0.00319	-0.00772	0.01384	-0.01492	0.03189	-0.03807	0.04784	-0.05711
-4.3594	0.00585	-0.00585	0.00717	-0.00717	0.00141	-0.00141	0.01063	-0.01063	0.03417	-0.03417	0.01053	-0.01053	0.0158	-0.0158		-4.3589	0.00562	-0.00628	0.00267	-0.00301	0.0011	-0.0011	0.00322	-0.00777	0.01389	-0.01497	0.03201	-0.03823	0.04802	-0.05735
-4.3584	0.00582	-0.00582	0.00713	-0.00713	0.00142	-0.00142	0.01072	-0.01071	0.0341	-0.0341	0.01059	-0.01059	0.01589	-0.01588		-4.3579	0.00563	-0.00629	0.00268	-0.00302	0.00109	-0.00109	0.00326	-0.00784	0.01393	-0.01503	0.03214	-0.03839	0.04821	-0.05759
-4.3574	0.0058	-0.0058	0.00708	-0.00708	0.00142	-0.00142	0.0108	-0.0108	0.03403	-0.03403	0.01065	-0.01064	0.01597	-0.01597		-4.3569	0.00564	-0.0063	0.00269	-0.00304	0.00109	-0.00109	0.0033	-0.0079	0.01399	-0.0151	0.03227	-0.03856	0.04841	-0.05784
-4.3564	0.00578	-0.00578	0.00704	-0.00704	0.00142	-0.00142	0.01089	-0.01088	0.03396	-0.03396	0.01071	-0.0107	0.01606	-0.01605		-4.3559	0.00564	-0.00632	0.00271	-0.00306	0.00109	-0.00109	0.00334	-0.00796	0.01404	-0.01516	0.03241	-0.03872	0.04861	-0.05808
-4.3554	0.00576	-0.00576	0.007	-0.00699	0.00142	-0.00142	0.01097	-0.01097	0.03389	-0.03389	0.01076	-0.01076	0.01615	-0.01614		-4.3549	0.00565	-0.00633	0.00273	-0.00309	0.00108	-0.00108	0.00339	-0.00802	0.0141	-0.01524	0.03255	-0.03889	0.04882	-0.05834
-4.3544	0.00574	-0.00574	0.00695	-0.00695	0.00142	-0.00142	0.01106	-0.01106	0.03382	-0.03382	0.01082	-0.01082	0.01624	-0.01623		-4.3539	0.00567	-0.00635	0.00275	-0.00311	0.00108	-0.00108	0.00344	-0.00809	0.01417	-0.01531	0.03269	-0.03906	0.04904	-0.05859
-4.3534	0.00572	-0.00572	0.00691	-0.00691	0.00142	-0.00142	0.01115	-0.01115	0.03375	-0.03375	0.01088	-0.01088	0.01633	-0.01632		-4.3529	0.00568	-0.00637	0.00278	-0.00315	0.00108	-0.00108	0.00349	-0.00815	0.01424	-0.01539	0.03284	-0.03923	0.04926	-0.05885
-4.3524	0.0057	-0.0057	0.00687	-0.00687	0.00142	-0.00142	0.01124	-0.01124	0.03369	-0.03369	0.01095	-0.01094	0.01642	-0.01641		-4.3519	0.00569	-0.00638	0.00281	-0.00318	0.00108	-0.00108	0.00354	-0.00822	0.01432	-0.01548	0.03299	-0.03941	0.04948	-0.05911
-4.3514	0.00568	-0.00568	0.00682	-0.00682	0.00143	-0.00143	0.01133	-0.01133	0.03362	-0.03362	0.01101	-0.011	0.01651	-0.01651		-4.3509	0.00571	-0.0064	0.00284	-0.00322	0.00108	-0.00108	0.0036	-0.00828	0.0144	-0.01557	0.03314	-0.03958	0.04972	-0.05937
-4.3504	0.00566	-0.00566	0.00678	-0.00678	0.00143	-0.00143	0.01142	-0.01142	0.03355	-0.03355	0.01107	-0.01107	0.01661	-0.0166		-4.3499	0.00573	-0.00642	0.00288	-0.00326	0.00108	-0.00108	0.00366	-0.00835	0.01449	-0.01566	0.0333	-0.03976	0.04996	-0.05964
-4.3494	0.00564	-0.00564	0.00674	-0.00674	0.00143	-0.00143	0.01152	-0.01151	0.03349	-0.03349	0.01113	-0.01113	0.0167	-0.0167		-4.3489	0.00575	-0.00645	0.00292	-0.00331	0.00108	-0.00108	0.00373	-0.00842	0.01458	-0.01576	0.03347	-0.03994	0.0502	-0.05991
-4.3484	0.00563	-0.00563	0.0067	-0.0067	0.00143	-0.00143	0.01161	-0.01161	0.03343	-0.03343	0.0112	-0.01119	0.0168	-0.01679		-4.3479	0.00577	-0.00647	0.00296	-0.00335	0.00109	-0.00109	0.00379	-0.00849	0.01467	-0.01586	0.03363	-0.04012	0.05045	-0.06019
-4.3474	0.00561	-0.00561	0.00666	-0.00666	0.00143	-0.00143	0.0117	-0.0117	0.03336	-0.03336	0.01126	-0.01126	0.01689	-0.01689		-4.3469	0.00579	-0.0065	0.00301	-0.00341	0.00109	-0.00109	0.00386	-0.00856	0.01477	-0.01597	0.0338	-0.04031	0.0507	-0.06046
-4.3464	0.00559	-0.00559	0.00662	-0.00662	0.00144	-0.00144	0.0118	-0.0118	0.0333	-0.0333	0.01133	-0.01133	0.01699	-0.01699		-4.3459	0.00581	-0.00652	0.00306	-0.00346	0.00109	-0.00109	0.00393	-0.00863	0.01487	-0.01607	0.03398	-0.04049	0.05096	-0.06074
-4.3454	0.00558	-0.00558	0.00658	-0.00658	0.00144	-0.00144	0.0119	-0.01189	0.03324	-0.03324	0.0114	-0.01139	0.01709	-0.01709		-4.3449	0.00584	-0.00655	0.00311	-0.00352	0.00109	-0.00109	0.004	-0.0087	0.01498	-0.01619	0.03415	-0.04068	0.05123	-0.06102
-4.3444	0.00556	-0.00556	0.00654	-0.00654	0.00144	-0.00144	0.012	-0.01199	0.03318	-0.03318	0.01146	-0.01146	0.01719	-0.01719		-4.3439	0.00587	-0.00658	0.00317	-0.00358	0.0011	-0.0011	0.00408	-0.00877	0.01509	-0.0163	0.03433	-0.04087	0.0515	-0.06131
-4.3434	0.00555	-0.00555	0.00651	-0.00651	0.00144	-0.00144	0.0121	-0.01209	0.03313	-0.03313	0.01153	-0.01153	0.0173	-0.01729		-4.3429	0.00589	-0.00661	0.00323	-0.00365	0.0011	-0.0011	0.00416	-0.00884	0.01521	-0.01643	0.03452	-0.04106	0.05178	-0.06159
-4.3424	0.00554	-0.00554	0.00647	-0.00647	0.00145	-0.00145	0.0122	-0.01219	0.03307	-0.03307	0.0116	-0.0116	0.0174	-0.01739		-4.3419	0.00592	-0.00664	0.00329	-0.00371	0.00111	-0.00111	0.00424	-0.00891	0.01533	-0.01655	0.0347	-0.04125	0.05206	-0.06188
-4.3414	0.00553	-0.00553	0.00643	-0.00643	0.00145	-0.00145	0.0123	-0.0123	0.03302	-0.03302	0.01167	-0.01167	0.01751	-0.0175		-4.3409	0.00595	-0.00667	0.00336	-0.00378	0.00111	-0.00111	0.00432	-0.00899	0.01545	-0.01668	0.03489	-0.04145	0.05234	-0.06217
-4.3404	0.00551	-0.00551	0.0064	-0.0064	0.00145	-0.00145	0.0124	-0.0124	0.03296	-0.03296	0.01174	-0.01174	0.01761	-0.01761		-4.3399	0.00599	-0.0067	0.00343	-0.00386	0.00112	-0.00112	0.00441	-0.00906	0.01558	-0.01681	0.03509	-0.04164	0.05263	-0.06246
-4.3394	0.0055	-0.0055	0.00636	-0.00636	0.00146	-0.00146	0.01251	-0.0125	0.03291	-0.03291	0.01181	-0.01181	0.01772	-0.01771		-4.3389	0.00602	-0.00674	0.0035	-0.00393	0.00112	-0.00112	0.0045	-0.00913	0.01571	-0.01694	0.03528	-0.04184	0.05293	-0.06276
-4.3384	0.00549	-0.00549	0.00633	-0.00633	0.00146	-0.00146	0.01262	-0.01261	0.03286	-0.03286	0.01189	-0.01188	0.01783	-0.01782		-4.3379	0.00605	-0.00677	0.00357	-0.00401	0.00113	-0.00113	0.00459	-0.00921	0.01584	-0.01708	0.03548	-0.04204	0.05322	-0.06306
-4.3374	0.00548	-0.00548	0.0063	-0.0063	0.00146	-0.00146	0.01272	-0.01272	0.03281	-0.03281	0.01196	-0.01195	0.01794	-0.01793		-4.3369	0.00609	-0.00681	0.00365	-0.00409	0.00113	-0.00113	0.00468	-0.00928	0.01598	-0.01722	0.03569	-0.04224	0.05353	-0.06336
-4.3364	0.00547	-0.00547	0.00626	-0.00626	0.00147	-0.00147	0.01283	-0.01283	0.03277	-0.03277	0.01203	-0.01203	0.01805	-0.01804		-4.3359	0.00613	-0.00684	0.00373	-0.00418	0.00114	-0.00114	0.00477	-0.00936	0.01612	-0.01737	0.03589	-0.04244	0.05383	-0.06366
-4.3354	0.00547	-0.00547	0.00623	-0.00623	0.00147	-0.00147	0.01294	-0.01294	0.03272	-0.03272	0.01211	-0.0121	0.01816	-0.01816		-4.3349	0.00617	-0.00688	0.00382	-0.00427	0.00115	-0.00115	0.00487	-0.00944	0.01627	-0.01752	0.0361	-0.04264	0.05415	-0.06396
-4.3344	0.00546	-0.00546	0.0062	-0.0062	0.00148	-0.00148	0.01305	-0.01305	0.03268	-0.03268	0.01218	-0.01218	0.01828	-0.01827		-4.3339	0.00621	-0.00692	0.0039	-0.00436	0.00116	-0.00116	0.00497	-0.00951	0.01642	-0.01767	0.03631	-0.04284	0.05446	-0.06426
-4.3334	0.00545	-0.00545	0.00617	-0.00617	0.00148	-0.00148	0.01316	-0.01316	0.03264	-0.03264	0.01226	-0.01226	0.01839	-0.01839		-4.3329	0.00625	-0.00696	0.00399	-0.00445	0.00116	-0.00116	0.00507	-0.00959	0.01657	-0.01782	0.03652	-0.04305	0.05478	-0.06457
-4.3324	0.00545	-0.00545	0.00614	-0.00614	0.00148	-0.00148	0.01328	-0.01327	0.0326	-0.0326	0.01234	-0.01234	0.01851	-0.0185		-4.3319	0.00629	-0.007	0.00408	-0.00455	0.00117	-0.00117	0.00517	-0.00967	0.01673	-0.01798	0.03674	-0.04325	0.0551	-0.06488
-4.3314	0.00544	-0.00544	0.00611	-0.00611	0.00149	-0.00149	0.01339	-0.01339	0.03256	-0.03256	0.01242	-0.01242	0.01863	-0.01862		-4.3309	0.00633	-0.00704	0.00417	-0.00465	0.00118	-0.00118	0.00528	-0.00975	0.01689	-0.01814	0.03695	-0.04346	0.05543	-0.06519
-4.3304	0.00544	-0.00544	0.00609	-0.00609	0.00149	-0.00149	0.01351	-0.0135	0.03253	-0.03253	0.0125	-0.0125	0.01875	-0.01874		-4.3299	0.00637	-0.00709	0.00427	-0.00475	0.00119	-0.00119	0.00538	-0.00982	0.01705	-0.0183	0.03717	-0.04367	0.05576	-0.0655
-4.3294	0.00544	-0.00544	0.00606	-0.00606	0.0015	-0.0015	0.01363	-0.01362	0.0325	-0.0325	0.01258	-0.01258	0.01887	-0.01886		-4.3289	0.00642	-0.00713	0.00437	-0.00485	0.0012	-0.0012	0.00549	-0.0099	0.01721	-0.01847	0.03739	-0.04387	0.05609	-0.06581
-4.3284	0.00544	-0.00544	0.00604	-0.00603	0.0015	-0.0015	0.01374	-0.01374	0.03246	-0.03246	0.01266	-0.01266	0.01899	-0.01899		-4.3279	0.00647	-0.00717	0.00447	-0.00496	0.00121	-0.00121	0.0056	-0.00998	0.01738	-0.01864	0.03762	-0.04408	0.05643	-0.06612
-4.3274	0.00544	-0.00543	0.00601	-0.00601	0.00151	-0.00151	0.01387	-0.01386	0.03244	-0.03244	0.01275	-0.01274	0.01912	-0.01911		-4.3269	0.00651	-0.00722	0.00458	-0.00506	0.00122	-0.00122	0.00571	-0.01006	0.01755	-0.01881	0.03785	-0.04429	0.05677	-0.06644
-4.3264	0.00544	-0.00544	0.00599	-0.00599	0.00152	-0.00152	0.01399	-0.01398	0.03241	-0.03241	0.01283	-0.01283	0.01925	-0.01924		-4.3259	0.00656	-0.00726	0.00468	-0.00518	0.00123	-0.00123	0.00583	-0.01014	0.01773	-0.01898	0.03807	-0.0445	0.05711	-0.06675
-4.3254	0.00544	-0.00544	0.00596	-0.00596	0.00152	-0.00152	0.01411	-0.0141	0.03239	-0.03239	0.01292	-0.01291	0.01937	-0.01937		-4.3249	0.00661	-0.00731	0.00479	-0.00529	0.00124	-0.00124	0.00594	-0.01022	0.0179	-0.01916	0.0383	-0.04471	0.05746	-0.06707
-4.3244	0.00544	-0.00544	0.00594	-0.00594	0.00153	-0.00153	0.01423	-0.01423	0.03236	-0.03236	0.013	-0.013	0.0195	-0.0195		-4.3239	0.00666	-0.00736	0.0049	-0.0054	0.00125	-0.00125	0.00606	-0.0103	0.01808	-0.01933	0.03854	-0.04492	0.05781	-0.06739
-4.3234	0.00544	-0.00544	0.00592	-0.00592	0.00153	-0.00153	0.01436	-0.01435	0.03234	-0.03234	0.01309	-0.01309	0.01963	-0.01963		-4.3229	0.00671	-0.00741	0.00502	-0.00552	0.00127	-0.00127	0.00618	-0.01038	0.01827	-0.01952	0.03877	-0.04514	0.05816	-0.0677
-4.3224	0.00545	-0.00545	0.0059	-0.0059	0.00154	-0.00154	0.01449	-0.01448	0.03233	-0.03233	0.01318	-0.01317	0.01977	-0.01976		-4.3219	0.00676	-0.00746	0.00513	-0.00564	0.00128	-0.00128	0.0063	-0.01046	0.01845	-0.0197	0.03901	-0.04535	0.05851	-0.06802
-4.3214	0.00545	-0.00545	0.00589	-0.00588	0.00155	-0.00155	0.01462	-0.01461	0.03231	-0.03231	0.01327	-0.01326	0.0199	-0.01989		-4.3209	0.00682	-0.0075	0.00525	-0.00576	0.00129	-0.00129	0.00642	-0.01054	0.01864	-0.01988	0.03924	-0.04556	0.05887	-0.06834
-4.3204	0.00546	-0.00546	0.00587	-0.00587	0.00155	-0.00155	0.01475	-0.01474	0.0323	-0.0323	0.01336	-0.01335	0.02004	-0.02003		-4.3199	0.00687	-0.00755	0.00537	-0.00589	0.0013	-0.0013	0.00654	-0.01063	0.01883	-0.02007	0.03948	-0.04578	0.05923	-0.06866
-4.3194	0.00546	-0.00546	0.00585	-0.00585	0.00156	-0.00156	0.01488	-0.01487	0.03229	-0.03229	0.01345	-0.01345	0.02018	-0.02017		-4.3189	0.00693	-0.00761	0.00549	-0.00601	0.00131	-0.00131	0.00667	-0.01071	0.01902	-0.02026	0.03972	-0.04599	0.05959	-0.06898
-4.3184	0.00547	-0.00547	0.00584	-0.00584	0.00157	-0.00157	0.01501	-0.015	0.03228	-0.03228	0.01354	-0.01354	0.02031	-0.02031		-4.3179	0.00698	-0.00766	0.00561	-0.00614	0.00133	-0.00133	0.00679	-0.01079	0.01922	-0.02045	0.03997	-0.0462	0.05995	-0.0693
-4.3174	0.00548	-0.00548	0.00582	-0.00582	0.00157	-0.00157	0.01514	-0.01514	0.03228	-0.03228	0.01364	-0.01363	0.02046	-0.02045		-4.3169	0.00704	-0.00771	0.00574	-0.00627	0.00134	-0.00134	0.00692	-0.01087	0.01941	-0.02065	0.04021	-0.04642	0.06032	-0.06963
-4.3164	0.00549	-0.00549	0.00581	-0.00581	0.00158	-0.00158	0.01528	-0.01528	0.03228	-0.03228	0.01373	-0.01373	0.0206	-0.02059		-4.3159	0.00709	-0.00776	0.00587	-0.0064	0.00135	-0.00135	0.00705	-0.01095	0.01961	-0.02084	0.04046	-0.04663	0.06068	-0.06995
-4.3154	0.00551	-0.0055	0.0058	-0.0058	0.00159	-0.00159	0.01542	-0.01541	0.03228	-0.03228	0.01383	-0.01382	0.02074	-0.02074		-4.3149	0.00715	-0.00782	0.006	-0.00654	0.00137	-0.00137	0.00718	-0.01104	0.01981	-0.02104	0.0407	-0.04685	0.06105	-0.07027
-4.3144	0.00552	-0.00552	0.00579	-0.00579	0.0016	-0.0016	0.01556	-0.01555	0.03228	-0.03228	0.01393	-0.01392	0.02089	-0.02088		-4.3139	0.00721	-0.00787	0.00613	-0.00667	0.00138	-0.00138	0.00731	-0.01112	0.02002	-0.02124	0.04095	-0.04706	0.06142	-0.07059
-4.3134	0.00553	-0.00553	0.00578	-0.00578	0.00161	-0.00161	0.0157	-0.01569	0.03229	-0.03229	0.01403	-0.01402	0.02104	-0.02103		-4.3129	0.00727	-0.00792	0.00627	-0.00681	0.0014	-0.0014	0.00744	-0.0112	0.02022	-0.02144	0.0412	-0.04728	0.0618	-0.07091
-4.3124	0.00555	-0.00555	0.00577	-0.00577	0.00161	-0.00161	0.01584	-0.01583	0.0323	-0.0323	0.01413	-0.01412	0.02119	-0.02118		-4.3119	0.00733	-0.00798	0.0064	-0.00695	0.00141	-0.00141	0.00757	-0.01128	0.02043	-0.02165	0.04145	-0.04749	0.06217	-0.07124
-4.3114	0.00556	-0.00556	0.00577	-0.00576	0.00162	-0.00162	0.01598	-0.01598	0.03231	-0.03231	0.01423	-0.01422	0.02134	-0.02133		-4.3109	0.00739	-0.00804	0.00654	-0.00709	0.00142	-0.00142	0.0077	-0.01137	0.02064	-0.02185	0.0417	-0.04771	0.06255	-0.07156
-4.3104	0.00558	-0.00558	0.00576	-0.00576	0.00163	-0.00163	0.01613	-0.01612	0.03233	-0.03233	0.01433	-0.01432	0.02149	-0.02149		-4.3099	0.00745	-0.00809	0.00668	-0.00724	0.00144	-0.00144	0.00784	-0.01145	0.02085	-0.02206	0.04195	-0.04792	0.06292	-0.07188
-4.3094	0.0056	-0.0056	0.00576	-0.00576	0.00164	-0.00164	0.01627	-0.01627	0.03235	-0.03235	0.01443	-0.01443	0.02165	-0.02164		-4.3089	0.00751	-0.00815	0.00682	-0.00738	0.00145	-0.00145	0.00798	-0.01153	0.02106	-0.02227	0.0422	-0.04813	0.0633	-0.0722
-4.3084	0.00562	-0.00562	0.00575	-0.00575	0.00165	-0.00165	0.01642	-0.01642	0.03237	-0.03237	0.01454	-0.01453	0.02181	-0.0218		-4.3079	0.00758	-0.00821	0.00696	-0.00753	0.00147	-0.00147	0.00811	-0.01161	0.02128	-0.02247	0.04245	-0.04835	0.06368	-0.07252
-4.3074	0.00564	-0.00564	0.00575	-0.00575	0.00166	-0.00166	0.01657	-0.01657	0.0324	-0.0324	0.01464	-0.01464	0.02197	-0.02196		-4.3069	0.00764	-0.00826	0.00711	-0.00768	0.00149	-0.00149	0.00825	-0.0117	0.02149	-0.02269	0.04271	-0.04856	0.06406	-0.07284
-4.3064	0.00566	-0.00566	0.00575	-0.00575	0.00167	-0.00167	0.01672	-0.01672	0.03243	-0.03243	0.01475	-0.01475	0.02213	-0.02212		-4.3059	0.0077	-0.00832	0.00725	-0.00783	0.0015	-0.0015	0.00839	-0.01178	0.02171	-0.0229	0.04296	-0.04877	0.06444	-0.07316
-4.3054	0.00569	-0.00569	0.00575	-0.00575	0.00168	-0.00168	0.01688	-0.01687	0.03246	-0.03246	0.01486	-0.01486	0.02229	-0.02228		-4.3049	0.00777	-0.00838	0.0074	-0.00798	0.00152	-0.00152	0.00853	-0.01186	0.02193	-0.02311	0.04322	-0.04899	0.06482	-0.07348
-4.3044	0.00571	-0.00571	0.00576	-0.00576	0.00169	-0.00169	0.01703	-0.01702	0.03249	-0.0325	0.01497	-0.01497	0.02245	-0.02245		-4.3039	0.00783	-0.00844	0.00755	-0.00813	0.00153	-0.00153	0.00867	-0.01194	0.02215	-0.02332	0.04347	-0.0492	0.06521	-0.0738
-4.3034	0.00574	-0.00574	0.00576	-0.00576	0.0017	-0.0017	0.01719	-0.01718	0.03253	-0.03253	0.01508	-0.01508	0.02262	-0.02262		-4.3029	0.0079	-0.0085	0.0077	-0.00828	0.00155	-0.00155	0.00881	-0.01203	0.02237	-0.02354	0.04373	-0.04941	0.06559	-0.07412
-4.3024	0.00577	-0.00577	0.00577	-0.00577	0.00171	-0.00171	0.01734	-0.01734	0.03258	-0.03258	0.01519	-0.01519	0.02279	-0.02278		-4.3019	0.00796	-0.00856	0.00785	-0.00844	0.00157	-0.00157	0.00895	-0.01211	0.0226	-0.02376	0.04398	-0.04962	0.06597	-0.07444
-4.3014	0.0058	-0.0058	0.00577	-0.00577	0.00172	-0.00172	0.0175	-0.0175	0.03262	-0.03262	0.01531	-0.0153	0.02296	-0.02295		-4.3009	0.00803	-0.00862	0.008	-0.0086	0.00158	-0.00158	0.00909	-0.01219	0.02282	-0.02397	0.04424	-0.04983	0.06636	-0.07475
-4.3004	0.00583	-0.00583	0.00578	-0.00578	0.00173	-0.00173	0.01766	-0.01766	0.03267	-0.03267	0.01542	-0.01542	0.02313	-0.02313		-4.2999	0.00809	-0.00868	0.00816	-0.00875	0.0016	-0.0016	0.00923	-0.01227	0.02305	-0.02419	0.04449	-0.05004	0.06674	-0.07507
-4.2994	0.00586	-0.00586	0.00579	-0.00579	0.00174	-0.00174	0.01783	-0.01782	0.03272	-0.03272	0.01554	-0.01553	0.02331	-0.0233		-4.2989	0.00816	-0.00874	0.00831	-0.00891	0.00162	-0.00162	0.00938	-0.01235	0.02327	-0.02441	0.04475	-0.05025	0.06712	-0.07538
-4.2984	0.00589	-0.00589	0.0058	-0.0058	0.00176	-0.00176	0.01799	-0.01798	0.03278	-0.03278	0.01566	-0.01565	0.02349	-0.02348		-4.2979	0.00823	-0.0088	0.00847	-0.00907	0.00163	-0.00163	0.00952	-0.01244	0.0235	-0.02463	0.045	-0.05046	0.06751	-0.07569
-4.2974	0.00593	-0.00593	0.00582	-0.00581	0.00177	-0.00177	0.01815	-0.01815	0.03284	-0.03284	0.01578	-0.01577	0.02366	-0.02366		-4.2969	0.0083	-0.00886	0.00863	-0.00923	0.00165	-0.00165	0.00966	-0.01252	0.02373	-0.02485	0.04526	-0.05067	0.06789	-0.07601
-4.2964	0.00596	-0.00596	0.00583	-0.00583	0.00178	-0.00178	0.01832	-0.01832	0.0329	-0.0329	0.0159	-0.01589	0.02384	-0.02384		-4.2959	0.00836	-0.00892	0.00879	-0.0094	0.00167	-0.00167	0.00981	-0.0126	0.02396	-0.02507	0.04552	-0.05088	0.06827	-0.07632
-4.2954	0.006	-0.006	0.00584	-0.00584	0.00179	-0.00179	0.01849	-0.01848	0.03296	-0.03297	0.01602	-0.01601	0.02402	-0.02402		-4.2949	0.00843	-0.00898	0.00895	-0.00956	0.00168	-0.00168	0.00995	-0.01268	0.02419	-0.02529	0.04577	-0.05108	0.06866	-0.07662
-4.2944	0.00604	-0.00604	0.00586	-0.00586	0.0018	-0.0018	0.01866	-0.01865	0.03303	-0.03303	0.01614	-0.01613	0.02421	-0.0242		-4.2939	0.0085	-0.00904	0.00911	-0.00973	0.0017	-0.0017	0.0101	-0.01276	0.02442	-0.02552	0.04603	-0.05129	0.06904	-0.07693
-4.2934	0.00607	-0.00607	0.00588	-0.00588	0.00182	-0.00182	0.01883	-0.01882	0.0331	-0.0331	0.01626	-0.01626	0.02439	-0.02439		-4.2929	0.00857	-0.0091	0.00927	-0.00989	0.00172	-0.00172	0.01024	-0.01284	0.02465	-0.02574	0.04628	-0.05149	0.06942	-0.07724
-4.2924	0.00611	-0.00611	0.0059	-0.0059	0.00183	-0.00183	0.019	-0.019	0.03318	-0.03318	0.01639	-0.01638	0.02458	-0.02457		-4.2919	0.00864	-0.00916	0.00944	-0.01006	0.00173	-0.00173	0.01039	-0.01292	0.02488	-0.02596	0.04654	-0.05169	0.0698	-0.07754
-4.2914	0.00616	-0.00616	0.00592	-0.00592	0.00184	-0.00184	0.01917	-0.01917	0.03325	-0.03326	0.01651	-0.01651	0.02477	-0.02476		-4.2909	0.00871	-0.00922	0.0096	-0.01023	0.00175	-0.00175	0.01053	-0.013	0.02511	-0.02619	0.04679	-0.0519	0.07018	-0.07784
-4.2904	0.0062	-0.0062	0.00594	-0.00594	0.00186	-0.00186	0.01935	-0.01934	0.03333	-0.03334	0.01664	-0.01663	0.02496	-0.02495		-4.2899	0.00878	-0.00929	0.00977	-0.01039	0.00177	-0.00177	0.01068	-0.01308	0.02534	-0.02641	0.04704	-0.0521	0.07056	-0.07815
-4.2894	0.00624	-0.00624	0.00596	-0.00596	0.00187	-0.00187	0.01952	-0.01952	0.03342	-0.03342	0.01677	-0.01676	0.02515	-0.02514		-4.2889	0.00885	-0.00935	0.00993	-0.01056	0.00179	-0.00179	0.01082	-0.01316	0.02558	-0.02663	0.0473	-0.0523	0.07094	-0.07844
-4.2884	0.00629	-0.00629	0.00598	-0.00598	0.00188	-0.00188	0.0197	-0.01969	0.0335	-0.0335	0.01689	-0.01689	0.02534	-0.02534		-4.2879	0.00892	-0.00941	0.0101	-0.01073	0.00181	-0.00181	0.01097	-0.01324	0.02581	-0.02686	0.04755	-0.05249	0.07132	-0.07874
-4.2874	0.00633	-0.00633	0.00601	-0.00601	0.0019	-0.0019	0.01988	-0.01987	0.03359	-0.03359	0.01702	-0.01702	0.02554	-0.02553		-4.2869	0.00899	-0.00947	0.01027	-0.0109	0.00182	-0.00182	0.01111	-0.01332	0.02604	-0.02708	0.0478	-0.05269	0.0717	-0.07903
-4.2864	0.00638	-0.00638	0.00603	-0.00603	0.00191	-0.00191	0.02006	-0.02005	0.03368	-0.03368	0.01715	-0.01715	0.02573	-0.02573		-4.2859	0.00906	-0.00953	0.01044	-0.01108	0.00184	-0.00184	0.01126	-0.01339	0.02627	-0.0273	0.04805	-0.05289	0.07207	-0.07933
-4.2854	0.00642	-0.00642	0.00606	-0.00606	0.00193	-0.00193	0.02024	-0.02023	0.03378	-0.03378	0.01729	-0.01728	0.02593	-0.02592		-4.2849	0.00913	-0.0096	0.0106	-0.01125	0.00186	-0.00186	0.0114	-0.01347	0.02651	-0.02753	0.0483	-0.05308	0.07245	-0.07962
-4.2844	0.00647	-0.00647	0.00609	-0.00609	0.00194	-0.00194	0.02042	-0.02041	0.03387	-0.03387	0.01742	-0.01741	0.02613	-0.02612		-4.2839	0.0092	-0.00966	0.01077	-0.01142	0.00188	-0.00188	0.01155	-0.01355	0.02674	-0.02775	0.04855	-0.05327	0.07282	-0.07991
-4.2834	0.00652	-0.00652	0.00612	-0.00612	0.00195	-0.00195	0.0206	-0.02059	0.03397	-0.03397	0.01755	-0.01755	0.02633	-0.02632		-4.2829	0.00927	-0.00972	0.01095	-0.01159	0.00189	-0.00189	0.01169	-0.01363	0.02697	-0.02798	0.04879	-0.05346	0.07319	-0.08019
-4.2824	0.00657	-0.00657	0.00615	-0.00615	0.00197	-0.00197	0.02078	-0.02078	0.03407	-0.03407	0.01769	-0.01768	0.02653	-0.02652		-4.2819	0.00934	-0.00978	0.01112	-0.01177	0.00191	-0.00191	0.01184	-0.0137	0.02721	-0.0282	0.04904	-0.05365	0.07356	-0.08048
-4.2814	0.00662	-0.00662	0.00618	-0.00618	0.00198	-0.00198	0.02096	-0.02096	0.03418	-0.03418	0.01782	-0.01782	0.02673	-0.02672		-4.2809	0.00941	-0.00984	0.01129	-0.01194	0.00193	-0.00193	0.01198	-0.01378	0.02744	-0.02842	0.04928	-0.05384	0.07392	-0.08076
-4.2804	0.00668	-0.00668	0.00621	-0.00621	0.002	-0.002	0.02115	-0.02114	0.03428	-0.03428	0.01796	-0.01795	0.02693	-0.02693		-4.2799	0.00948	-0.00991	0.01146	-0.01212	0.00195	-0.00195	0.01213	-0.01385	0.02767	-0.02864	0.04953	-0.05402	0.07429	-0.08103
-4.2794	0.00673	-0.00673	0.00624	-0.00624	0.00201	-0.00201	0.02133	-0.02133	0.03439	-0.03439	0.01809	-0.01809	0.02714	-0.02713		-4.2789	0.00955	-0.00997	0.01163	-0.01229	0.00196	-0.00196	0.01227	-0.01393	0.02791	-0.02887	0.04977	-0.05421	0.07465	-0.08131
-4.2784	0.00678	-0.00678	0.00628	-0.00628	0.00203	-0.00203	0.02152	-0.02152	0.0345	-0.0345	0.01823	-0.01823	0.02734	-0.02734		-4.2779	0.00962	-0.01003	0.01181	-0.01247	0.00198	-0.00198	0.01242	-0.014	0.02814	-0.02909	0.05001	-0.05439	0.07501	-0.08158
-4.2774	0.00684	-0.00684	0.00631	-0.00631	0.00205	-0.00205	0.02171	-0.0217	0.03461	-0.03462	0.01837	-0.01836	0.02755	-0.02755		-4.2769	0.00969	-0.01009	0.01198	-0.01264	0.002	-0.002	0.01256	-0.01407	0.02837	-0.02931	0.05025	-0.05457	0.07537	-0.08185
-4.2764	0.00689	-0.00689	0.00635	-0.00635	0.00206	-0.00206	0.02189	-0.02189	0.03473	-0.03473	0.01851	-0.0185	0.02776	-0.02775		-4.2759	0.00976	-0.01015	0.01215	-0.01282	0.00202	-0.00202	0.0127	-0.01415	0.0286	-0.02953	0.05048	-0.05475	0.07573	-0.08212
-4.2754	0.00695	-0.00695	0.00639	-0.00639	0.00208	-0.00208	0.02208	-0.02208	0.03485	-0.03485	0.01865	-0.01864	0.02797	-0.02796		-4.2749	0.00983	-0.01021	0.01233	-0.013	0.00204	-0.00204	0.01284	-0.01422	0.02883	-0.02975	0.05072	-0.05492	0.07608	-0.08238
-4.2744	0.00701	-0.00701	0.00642	-0.00642	0.00209	-0.00209	0.02227	-0.02227	0.03497	-0.03497	0.01879	-0.01878	0.02818	-0.02817		-4.2739	0.0099	-0.01027	0.0125	-0.01317	0.00205	-0.00205	0.01298	-0.01429	0.02906	-0.02997	0.05095	-0.0551	0.07643	-0.08264
-4.2734	0.00707	-0.00707	0.00646	-0.00646	0.00211	-0.00211	0.02246	-0.02246	0.03509	-0.03509	0.01893	-0.01892	0.02839	-0.02838		-4.2729	0.00997	-0.01033	0.01268	-0.01335	0.00207	-0.00207	0.01313	-0.01436	0.02929	-0.03019	0.05118	-0.05527	0.07678	-0.0829
-4.2724	0.00712	-0.00712	0.0065	-0.0065	0.00213	-0.00213	0.02265	-0.02265	0.03521	-0.03522	0.01907	-0.01906	0.0286	-0.0286		-4.2719	0.01004	-0.01039	0.01285	-0.01353	0.00209	-0.00209	0.01327	-0.01443	0.02952	-0.0304	0.05141	-0.05544	0.07712	-0.08316
-4.2714	0.00718	-0.00718	0.00654	-0.00654	0.00214	-0.00214	0.02284	-0.02284	0.03534	-0.03534	0.01921	-0.01921	0.02882	-0.02881		-4.2709	0.01011	-0.01045	0.01303	-0.0137	0.00211	-0.00211	0.0134	-0.0145	0.02974	-0.03062	0.05164	-0.0556	0.07746	-0.08341
-4.2704	0.00724	-0.00724	0.00658	-0.00658	0.00216	-0.00216	0.02303	-0.02303	0.03547	-0.03547	0.01935	-0.01935	0.02903	-0.02903		-4.2699	0.01017	-0.01051	0.0132	-0.01388	0.00212	-0.00212	0.01354	-0.01457	0.02997	-0.03083	0.05187	-0.05577	0.0778	-0.08365
-4.2694	0.00731	-0.00731	0.00662	-0.00663	0.00217	-0.00217	0.02323	-0.02322	0.0356	-0.0356	0.0195	-0.01949	0.02925	-0.02924		-4.2689	0.01024	-0.01057	0.01338	-0.01406	0.00214	-0.00214	0.01368	-0.01464	0.03019	-0.03105	0.05209	-0.05593	0.07814	-0.0839
-4.2684	0.00737	-0.00737	0.00667	-0.00667	0.00219	-0.00219	0.02342	-0.02341	0.03573	-0.03573	0.01964	-0.01964	0.02946	-0.02946		-4.2679	0.01031	-0.01063	0.01355	-0.01423	0.00216	-0.00216	0.01382	-0.01471	0.03042	-0.03126	0.05231	-0.05609	0.07847	-0.08414
-4.2674	0.00743	-0.00743	0.00671	-0.00671	0.00221	-0.00221	0.02361	-0.02361	0.03587	-0.03587	0.01979	-0.01978	0.02968	-0.02967		-4.2669	0.01038	-0.01069	0.01373	-0.01441	0.00217	-0.00217	0.01395	-0.01477	0.03064	-0.03147	0.05253	-0.05625	0.0788	-0.08438
-4.2664	0.00749	-0.00749	0.00676	-0.00676	0.00222	-0.00222	0.0238	-0.0238	0.036	-0.036	0.01993	-0.01993	0.0299	-0.02989		-4.2659	0.01045	-0.01075	0.0139	-0.01459	0.00219	-0.00219	0.01409	-0.01484	0.03086	-0.03168	0.05275	-0.05641	0.07912	-0.08461
-4.2654	0.00756	-0.00756	0.0068	-0.0068	0.00224	-0.00224	0.024	-0.02399	0.03614	-0.03614	0.02008	-0.02007	0.03011	-0.03011		-4.2649	0.01051	-0.01081	0.01408	-0.01476	0.00221	-0.00221	0.01422	-0.01491	0.03108	-0.03189	0.05296	-0.05656	0.07945	-0.08484
-4.2644	0.00762	-0.00762	0.00685	-0.00685	0.00226	-0.00226	0.02419	-0.02419	0.03628	-0.03628	0.02022	-0.02022	0.03033	-0.03033		-4.2639	0.01058	-0.01086	0.01425	-0.01494	0.00222	-0.00222	0.01436	-0.01497	0.0313	-0.0321	0.05318	-0.05671	0.07976	-0.08506
-4.2634	0.00769	-0.00769	0.00689	-0.00689	0.00228	-0.00228	0.02439	-0.02438	0.03642	-0.03642	0.02037	-0.02036	0.03055	-0.03055		-4.2629	0.01065	-0.01092	0.01443	-0.01512	0.00224	-0.00224	0.01449	-0.01503	0.03152	-0.03231	0.05338	-0.05686	0.08008	-0.08528
-4.2624	0.00775	-0.00775	0.00694	-0.00694	0.00229	-0.00229	0.02458	-0.02458	0.03656	-0.03656	0.02052	-0.02051	0.03077	-0.03077		-4.2619	0.01071	-0.01098	0.0146	-0.01529	0.00226	-0.00226	0.01462	-0.0151	0.03173	-0.03251	0.05359	-0.057	0.08039	-0.0855
-4.2614	0.00782	-0.00782	0.00699	-0.00699	0.00231	-0.00231	0.02478	-0.02477	0.03671	-0.03671	0.02066	-0.02066	0.03099	-0.03099		-4.2609	0.01078	-0.01103	0.01477	-0.01547	0.00227	-0.00227	0.01475	-0.01516	0.03195	-0.03271	0.05379	-0.05714	0.08069	-0.08572
-4.2604	0.00788	-0.00788	0.00704	-0.00704	0.00233	-0.00233	0.02497	-0.02497	0.03685	-0.03685	0.02081	-0.02081	0.03122	-0.03121		-4.2599	0.01084	-0.01109	0.01495	-0.01564	0.00229	-0.00229	0.01488	-0.01522	0.03216	-0.03291	0.054	-0.05728	0.08099	-0.08592
-4.2594	0.00795	-0.00795	0.00709	-0.00709	0.00235	-0.00235	0.02517	-0.02516	0.037	-0.037	0.02096	-0.02096	0.03144	-0.03143		-4.2589	0.01091	-0.01114	0.01512	-0.01582	0.00231	-0.00231	0.015	-0.01528	0.03237	-0.03311	0.05419	-0.05742	0.08129	-0.08613
-4.2584	0.00802	-0.00802	0.00714	-0.00714	0.00236	-0.00236	0.02536	-0.02536	0.03715	-0.03715	0.02111	-0.0211	0.03166	-0.03166		-4.2579	0.01097	-0.0112	0.01529	-0.01599	0.00232	-0.00232	0.01513	-0.01534	0.03258	-0.03331	0.05439	-0.05755	0.08158	-0.08633
-4.2574	0.00809	-0.00809	0.00719	-0.00719	0.00238	-0.00238	0.02556	-0.02556	0.0373	-0.0373	0.02126	-0.02125	0.03188	-0.03188		-4.2569	0.01103	-0.01125	0.01547	-0.01616	0.00234	-0.00234	0.01525	-0.0154	0.03278	-0.03351	0.05458	-0.05768	0.08187	-0.08653
-4.2564	0.00816	-0.00816	0.00724	-0.00724	0.0024	-0.0024	0.02575	-0.02575	0.03745	-0.03745	0.0214	-0.0214	0.03211	-0.0321		-4.2559	0.0111	-0.0113	0.01564	-0.01634	0.00235	-0.00235	0.01538	-0.01546	0.03299	-0.0337	0.05477	-0.05781	0.08216	-0.08672
-4.2554	0.00823	-0.00823	0.00729	-0.00729	0.00242	-0.00242	0.02595	-0.02595	0.03761	-0.03761	0.02155	-0.02155	0.03233	-0.03233		-4.2549	0.01116	-0.01136	0.01581	-0.01651	0.00237	-0.00237	0.0155	-0.01551	0.03319	-0.03389	0.05496	-0.05794	0.08243	-0.0869
-4.2544	0.00829	-0.0083	0.00734	-0.00734	0.00243	-0.00243	0.02615	-0.02614	0.03776	-0.03776	0.0217	-0.0217	0.03256	-0.03255		-4.2539	0.01122	-0.01141	0.01598	-0.01668	0.00238	-0.00238	0.01562	-0.01557	0.03339	-0.03408	0.05514	-0.05806	0.08271	-0.08709
-4.2534	0.00837	-0.00837	0.00739	-0.00739	0.00245	-0.00245	0.02634	-0.02634	0.03792	-0.03792	0.02185	-0.02185	0.03278	-0.03278		-4.2529	0.01128	-0.01146	0.01615	-0.01685	0.0024	-0.0024	0.01574	-0.01562	0.03359	-0.03427	0.05532	-0.05818	0.08298	-0.08726
-4.2524	0.00844	-0.00844	0.00745	-0.00745	0.00247	-0.00247	0.02654	-0.02653	0.03807	-0.03807	0.022	-0.022	0.03301	-0.033		-4.2519	0.01134	-0.01151	0.01632	-0.01702	0.00241	-0.00241	0.01586	-0.01568	0.03379	-0.03445	0.05549	-0.05829	0.08324	-0.08744
-4.2514	0.00851	-0.00851	0.0075	-0.0075	0.00249	-0.00249	0.02673	-0.02673	0.03823	-0.03823	0.02215	-0.02215	0.03323	-0.03323		-4.2509	0.0114	-0.01156	0.01649	-0.01719	0.00243	-0.00243	0.01597	-0.01573	0.03398	-0.03464	0.05567	-0.0584	0.0835	-0.0876
-4.2504	0.00858	-0.00858	0.00755	-0.00756	0.0025	-0.0025	0.02693	-0.02693	0.03839	-0.03839	0.0223	-0.0223	0.03346	-0.03345		-4.2499	0.01146	-0.01161	0.01666	-0.01736	0.00244	-0.00244	0.01609	-0.01578	0.03417	-0.03482	0.05584	-0.05851	0.08375	-0.08777
-4.2494	0.00865	-0.00865	0.00761	-0.00761	0.00252	-0.00252	0.02712	-0.02712	0.03855	-0.03855	0.02246	-0.02245	0.03368	-0.03368		-4.2489	0.01152	-0.01166	0.01682	-0.01753	0.00245	-0.00245	0.0162	-0.01583	0.03436	-0.03499	0.056	-0.05862	0.084	-0.08792
-4.2484	0.00872	-0.00872	0.00766	-0.00766	0.00254	-0.00254	0.02732	-0.02732	0.03871	-0.03871	0.02261	-0.0226	0.03391	-0.0339		-4.2479	0.01158	-0.01171	0.01699	-0.01769	0.00247	-0.00247	0.01631	-0.01588	0.03455	-0.03517	0.05616	-0.05872	0.08424	-0.08808
-4.2474	0.00879	-0.00879	0.00772	-0.00772	0.00256	-0.00256	0.02751	-0.02751	0.03888	-0.03888	0.02276	-0.02275	0.03414	-0.03413		-4.2469	0.01163	-0.01176	0.01715	-0.01786	0.00248	-0.00248	0.01642	-0.01593	0.03474	-0.03534	0.05632	-0.05881	0.08448	-0.08822
-4.2464	0.00887	-0.00887	0.00778	-0.00778	0.00258	-0.00258	0.02771	-0.02771	0.03904	-0.03904	0.02291	-0.02291	0.03436	-0.03436		-4.2459	0.01169	-0.0118	0.01732	-0.01802	0.00249	-0.00249	0.01652	-0.01598	0.03492	-0.03551	0.05647	-0.05891	0.08471	-0.08836
-4.2454	0.00894	-0.00894	0.00783	-0.00783	0.0026	-0.0026	0.0279	-0.0279	0.0392	-0.03921	0.02306	-0.02306	0.03459	-0.03459		-4.2449	0.01174	-0.01185	0.01748	-0.01819	0.00251	-0.00251	0.01663	-0.01602	0.0351	-0.03568	0.05662	-0.059	0.08494	-0.0885
-4.2444	0.00901	-0.00901	0.00789	-0.00789	0.00261	-0.00261	0.0281	-0.0281	0.03937	-0.03937	0.02321	-0.02321	0.03481	-0.03481		-4.2439	0.0118	-0.01189	0.01765	-0.01835	0.00252	-0.00252	0.01673	-0.01607	0.03527	-0.03585	0.05677	-0.05909	0.08516	-0.08863
-4.2434	0.00909	-0.00909	0.00795	-0.00795	0.00263	-0.00263	0.02829	-0.02829	0.03953	-0.03954	0.02336	-0.02336	0.03504	-0.03504		-4.2429	0.01185	-0.01194	0.01781	-0.01851	0.00253	-0.00253	0.01683	-0.01611	0.03545	-0.03601	0.05691	-0.05917	0.08537	-0.08876
-4.2424	0.00916	-0.00916	0.008	-0.008	0.00265	-0.00265	0.02849	-0.02849	0.0397	-0.0397	0.02351	-0.02351	0.03527	-0.03527		-4.2419	0.01191	-0.01198	0.01797	-0.01867	0.00254	-0.00254	0.01693	-0.01615	0.03562	-0.03617	0.05705	-0.05925	0.08557	-0.08888
-4.2414	0.00923	-0.00923	0.00806	-0.00806	0.00267	-0.00267	0.02868	-0.02868	0.03987	-0.03987	0.02366	-0.02366	0.0355	-0.03549		-4.2409	0.01196	-0.01202	0.01813	-0.01883	0.00255	-0.00255	0.01703	-0.01619	0.03578	-0.03632	0.05718	-0.05933	0.08578	-0.08899
-4.2404	0.00931	-0.00931	0.00812	-0.00812	0.00269	-0.00269	0.02887	-0.02887	0.04004	-0.04004	0.02381	-0.02381	0.03572	-0.03572		-4.2399	0.01201	-0.01207	0.01828	-0.01899	0.00257	-0.00257	0.01713	-0.01623	0.03595	-0.03648	0.05731	-0.0594	0.08597	-0.0891
-4.2394	0.00938	-0.00938	0.00818	-0.00818	0.0027	-0.0027	0.02907	-0.02906	0.04021	-0.04021	0.02397	-0.02396	0.03595	-0.03595		-4.2389	0.01206	-0.01211	0.01844	-0.01915	0.00258	-0.00258	0.01722	-0.01627	0.03611	-0.03663	0.05744	-0.05947	0.08616	-0.0892
-4.2384	0.00946	-0.00946	0.00823	-0.00824	0.00272	-0.00272	0.02926	-0.02926	0.04038	-0.04038	0.02412	-0.02412	0.03618	-0.03617		-4.2379	0.01211	-0.01215	0.0186	-0.0193	0.00259	-0.00259	0.01731	-0.01631	0.03627	-0.03677	0.05756	-0.05953	0.08634	-0.0893
-4.2374	0.00953	-0.00953	0.00829	-0.00829	0.00274	-0.00274	0.02945	-0.02945	0.04055	-0.04055	0.02427	-0.02427	0.0364	-0.0364		-4.2369	0.01215	-0.01219	0.01875	-0.01945	0.0026	-0.0026	0.0174	-0.01634	0.03642	-0.03692	0.05767	-0.05959	0.08651	-0.08939
-4.2364	0.00961	-0.00961	0.00835	-0.00835	0.00276	-0.00276	0.02964	-0.02964	0.04072	-0.04072	0.02442	-0.02442	0.03663	-0.03663		-4.2359	0.0122	-0.01222	0.01891	-0.01961	0.00261	-0.00261	0.01748	-0.01638	0.03657	-0.03706	0.05779	-0.05965	0.08668	-0.08947
-4.2354	0.00968	-0.00968	0.00841	-0.00841	0.00278	-0.00278	0.02983	-0.02983	0.04089	-0.04089	0.02457	-0.02457	0.03685	-0.03685		-4.2349	0.01225	-0.01226	0.01906	-0.01976	0.00262	-0.00262	0.01757	-0.01641	0.03672	-0.0372	0.05789	-0.0597	0.08684	-0.08955
-4.2344	0.00976	-0.00976	0.00847	-0.00847	0.00279	-0.00279	0.03002	-0.03002	0.04106	-0.04106	0.02472	-0.02472	0.03708	-0.03708		-4.2339	0.01229	-0.0123	0.01921	-0.01991	0.00263	-0.00263	0.01765	-0.01645	0.03687	-0.03733	0.058	-0.05975	0.08699	-0.08962
-4.2334	0.00983	-0.00983	0.00853	-0.00853	0.00281	-0.00281	0.03021	-0.03021	0.04123	-0.04124	0.02487	-0.02487	0.03731	-0.0373		-4.2329	0.01233	-0.01233	0.01936	-0.02006	0.00264	-0.00264	0.01773	-0.01648	0.03701	-0.03746	0.05809	-0.05979	0.08714	-0.08968
-4.2324	0.00991	-0.00991	0.00859	-0.00859	0.00283	-0.00283	0.0304	-0.0304	0.04141	-0.04141	0.02502	-0.02502	0.03753	-0.03753		-4.2319	0.01238	-0.01236	0.0195	-0.0202	0.00265	-0.00265	0.01781	-0.01651	0.03714	-0.03759	0.05819	-0.05983	0.08728	-0.08974
-4.2314	0.00998	-0.00998	0.00865	-0.00865	0.00285	-0.00285	0.03058	-0.03058	0.04158	-0.04158	0.02517	-0.02517	0.03776	-0.03775		-4.2309	0.01242	-0.0124	0.01965	-0.02035	0.00265	-0.00265	0.01788	-0.01653	0.03728	-0.03771	0.05827	-0.05986	0.08741	-0.08979
-4.2304	0.01006	-0.01006	0.00871	-0.00871	0.00287	-0.00287	0.03077	-0.03077	0.04175	-0.04175	0.02532	-0.02532	0.03798	-0.03798		-4.2299	0.01246	-0.01243	0.01979	-0.02049	0.00266	-0.00266	0.01795	-0.01656	0.03741	-0.03783	0.05836	-0.05989	0.08753	-0.08984
-4.2294	0.01013	-0.01013	0.00877	-0.00877	0.00288	-0.00288	0.03096	-0.03096	0.04193	-0.04193	0.02547	-0.02547	0.0382	-0.0382		-4.2289	0.0125	-0.01246	0.01994	-0.02063	0.00267	-0.00267	0.01802	-0.01658	0.03753	-0.03795	0.05843	-0.05992	0.08765	-0.08988
-4.2284	0.01021	-0.01021	0.00883	-0.00883	0.0029	-0.0029	0.03114	-0.03114	0.0421	-0.0421	0.02562	-0.02562	0.03843	-0.03843		-4.2279	0.01253	-0.01249	0.02008	-0.02077	0.00268	-0.00268	0.01809	-0.01661	0.03766	-0.03806	0.05851	-0.05994	0.08776	-0.08991
-4.2274	0.01028	-0.01028	0.00889	-0.00889	0.00292	-0.00292	0.03133	-0.03133	0.04227	-0.04228	0.02577	-0.02577	0.03865	-0.03865		-4.2269	0.01257	-0.01252	0.02022	-0.02091	0.00268	-0.00268	0.01815	-0.01663	0.03777	-0.03817	0.05857	-0.05996	0.08786	-0.08994
-4.2264	0.01036	-0.01036	0.00895	-0.00895	0.00294	-0.00294	0.03151	-0.03151	0.04245	-0.04245	0.02592	-0.02592	0.03887	-0.03887		-4.2259	0.01261	-0.01254	0.02035	-0.02105	0.00269	-0.00269	0.01821	-0.01665	0.03789	-0.03827	0.05863	-0.05997	0.08795	-0.08995
-4.2254	0.01043	-0.01043	0.00901	-0.00901	0.00296	-0.00296	0.03169	-0.03169	0.04262	-0.04262	0.02606	-0.02606	0.0391	-0.03909		-4.2249	0.01264	-0.01257	0.02049	-0.02118	0.0027	-0.0027	0.01827	-0.01667	0.038	-0.03837	0.05869	-0.05998	0.08804	-0.08996
-4.2244	0.01051	-0.01051	0.00907	-0.00907	0.00297	-0.00297	0.03188	-0.03188	0.04279	-0.0428	0.02621	-0.02621	0.03932	-0.03932		-4.2239	0.01267	-0.0126	0.02062	-0.02131	0.0027	-0.0027	0.01833	-0.01669	0.0381	-0.03847	0.05874	-0.05998	0.08811	-0.08997
-4.2234	0.01058	-0.01058	0.00913	-0.00913	0.00299	-0.00299	0.03206	-0.03206	0.04297	-0.04297	0.02636	-0.02636	0.03954	-0.03954		-4.2229	0.01271	-0.01262	0.02076	-0.02144	0.00271	-0.00271	0.01838	-0.0167	0.03821	-0.03856	0.05879	-0.05998	0.08818	-0.08997
-4.2224	0.01065	-0.01065	0.00919	-0.00919	0.00301	-0.00301	0.03224	-0.03224	0.04314	-0.04315	0.02651	-0.02651	0.03976	-0.03976		-4.2219	0.01274	-0.01264	0.02089	-0.02157	0.00271	-0.00271	0.01843	-0.01672	0.0383	-0.03865	0.05883	-0.05997	0.08824	-0.08995
-4.2214	0.01073	-0.01073	0.00925	-0.00925	0.00303	-0.00303	0.03241	-0.03242	0.04332	-0.04332	0.02665	-0.02665	0.03998	-0.03998		-4.2209	0.01276	-0.01266	0.02101	-0.0217	0.00271	-0.00271	0.01848	-0.01673	0.0384	-0.03874	0.05886	-0.05996	0.08829	-0.08994
-4.2204	0.0108	-0.0108	0.00931	-0.00931	0.00304	-0.00304	0.03259	-0.03259	0.04349	-0.04349	0.0268	-0.0268	0.0402	-0.0402		-4.2199	0.01279	-0.01268	0.02114	-0.02182	0.00272	-0.00272	0.01852	-0.01674	0.03849	-0.03882	0.05889	-0.05994	0.08833	-0.08991
-4.2194	0.01088	-0.01088	0.00937	-0.00937	0.00306	-0.00306	0.03277	-0.03277	0.04366	-0.04367	0.02694	-0.02694	0.04042	-0.04042		-4.2189	0.01282	-0.0127	0.02127	-0.02194	0.00272	-0.00272	0.01856	-0.01675	0.03857	-0.03889	0.05891	-0.05992	0.08837	-0.08988
-4.2184	0.01095	-0.01095	0.00943	-0.00943	0.00308	-0.00308	0.03294	-0.03295	0.04384	-0.04384	0.02709	-0.02709	0.04063	-0.04063		-4.2179	0.01284	-0.01272	0.02139	-0.02206	0.00272	-0.00272	0.0186	-0.01676	0.03865	-0.03896	0.05893	-0.05989	0.08839	-0.08984
-4.2174	0.01102	-0.01103	0.00949	-0.00949	0.0031	-0.0031	0.03312	-0.03312	0.04401	-0.04401	0.02723	-0.02723	0.04085	-0.04085		-4.2169	0.01287	-0.01273	0.02151	-0.02218	0.00273	-0.00273	0.01864	-0.01677	0.03872	-0.03903	0.05894	-0.05986	0.08841	-0.08979
-4.2164	0.0111	-0.0111	0.00955	-0.00955	0.00311	-0.00311	0.03329	-0.03329	0.04418	-0.04418	0.02738	-0.02738	0.04107	-0.04107		-4.2159	0.01289	-0.01275	0.02163	-0.0223	0.00273	-0.00273	0.01867	-0.01677	0.0388	-0.03909	0.05895	-0.05982	0.08842	-0.08974
-4.2154	0.01117	-0.01117	0.00961	-0.00961	0.00313	-0.00313	0.03346	-0.03346	0.04435	-0.04436	0.02752	-0.02752	0.04128	-0.04128		-4.2149	0.01291	-0.01276	0.02174	-0.02241	0.00273	-0.00273	0.0187	-0.01678	0.03886	-0.03915	0.05895	-0.05978	0.08842	-0.08967
-4.2144	0.01124	-0.01125	0.00967	-0.00967	0.00315	-0.00315	0.03363	-0.03364	0.04453	-0.04453	0.02766	-0.02766	0.0415	-0.0415		-4.2139	0.01293	-0.01277	0.02186	-0.02252	0.00273	-0.00273	0.01872	-0.01678	0.03893	-0.03921	0.05894	-0.05974	0.08841	-0.08961
-4.2134	0.01132	-0.01132	0.00973	-0.00973	0.00316	-0.00316	0.0338	-0.0338	0.0447	-0.0447	0.02781	-0.02781	0.04171	-0.04171		-4.2129	0.01294	-0.01279	0.02197	-0.02263	0.00273	-0.00273	0.01875	-0.01678	0.03898	-0.03926	0.05893	-0.05969	0.08839	-0.08953
-4.2124	0.01139	-0.01139	0.00979	-0.00979	0.00318	-0.00318	0.03397	-0.03397	0.04487	-0.04487	0.02795	-0.02795	0.04192	-0.04192		-4.2119	0.01296	-0.0128	0.02208	-0.02274	0.00273	-0.00273	0.01877	-0.01678	0.03904	-0.0393	0.05891	-0.05963	0.08837	-0.08945
-4.2114	0.01146	-0.01146	0.00985	-0.00985	0.0032	-0.0032	0.03414	-0.03414	0.04504	-0.04504	0.02809	-0.02809	0.04213	-0.04214		-4.2109	0.01298	-0.0128	0.02219	-0.02284	0.00273	-0.00273	0.01879	-0.01678	0.03909	-0.03935	0.05889	-0.05957	0.08834	-0.08936
-4.2104	0.01153	-0.01153	0.0099	-0.00991	0.00321	-0.00321	0.0343	-0.0343	0.04521	-0.04521	0.02823	-0.02823	0.04235	-0.04235		-4.2099	0.01299	-0.01281	0.02229	-0.02295	0.00273	-0.00273	0.0188	-0.01677	0.03913	-0.03938	0.05886	-0.05951	0.0883	-0.08926
-4.2094	0.0116	-0.01161	0.00996	-0.00996	0.00323	-0.00323	0.03447	-0.03447	0.04538	-0.04538	0.02837	-0.02837	0.04255	-0.04256		-4.2089	0.013	-0.01282	0.0224	-0.02305	0.00273	-0.00273	0.01882	-0.01677	0.03918	-0.03942	0.05883	-0.05944	0.08825	-0.08916
-4.2084	0.01168	-0.01168	0.01002	-0.01002	0.00325	-0.00325	0.03463	-0.03463	0.04555	-0.04555	0.02851	-0.02851	0.04276	-0.04276		-4.2079	0.01301	-0.01282	0.0225	-0.02315	0.00273	-0.00273	0.01883	-0.01676	0.03922	-0.03945	0.05879	-0.05937	0.08819	-0.08905
-4.2074	0.01175	-0.01175	0.01008	-0.01008	0.00326	-0.00326	0.03479	-0.03479	0.04571	-0.04572	0.02865	-0.02865	0.04297	-0.04297		-4.2069	0.01302	-0.01283	0.0226	-0.02324	0.00273	-0.00273	0.01883	-0.01675	0.03925	-0.03948	0.05875	-0.05929	0.08813	-0.08893
-4.2064	0.01182	-0.01182	0.01014	-0.01014	0.00328	-0.00328	0.03495	-0.03495	0.04588	-0.04588	0.02878	-0.02878	0.04318	-0.04318		-4.2059	0.01303	-0.01283	0.0227	-0.02334	0.00273	-0.00273	0.01884	-0.01674	0.03928	-0.0395	0.0587	-0.05921	0.08806	-0.08881
-4.2054	0.01189	-0.01189	0.01019	-0.01019	0.00329	-0.00329	0.03511	-0.03511	0.04605	-0.04605	0.02892	-0.02892	0.04338	-0.04338		-4.2049	0.01304	-0.01283	0.02279	-0.02343	0.00272	-0.00272	0.01884	-0.01673	0.03931	-0.03952	0.05865	-0.05912	0.08798	-0.08868
-4.2044	0.01196	-0.01196	0.01025	-0.01025	0.00331	-0.00331	0.03526	-0.03526	0.04621	-0.04621	0.02906	-0.02906	0.04359	-0.04359		-4.2039	0.01305	-0.01283	0.02289	-0.02352	0.00272	-0.00272	0.01884	-0.01672	0.03933	-0.03954	0.05859	-0.05903	0.08789	-0.08855
-4.2034	0.01202	-0.01202	0.01031	-0.01031	0.00332	-0.00332	0.03542	-0.03542	0.04638	-0.04638	0.02919	-0.02919	0.04379	-0.04379		-4.2029	0.01305	-0.01283	0.02298	-0.02361	0.00272	-0.00272	0.01884	-0.0167	0.03935	-0.03956	0.05853	-0.05894	0.0878	-0.08841
-4.2024	0.01209	-0.01209	0.01036	-0.01036	0.00334	-0.00334	0.03557	-0.03557	0.04654	-0.04654	0.02933	-0.02933	0.04399	-0.04399		-4.2019	0.01305	-0.01283	0.02307	-0.0237	0.00271	-0.00271	0.01883	-0.01669	0.03937	-0.03957	0.05847	-0.05884	0.0877	-0.08826
-4.2014	0.01216	-0.01216	0.01042	-0.01042	0.00336	-0.00336	0.03572	-0.03572	0.0467	-0.0467	0.02946	-0.02946	0.04419	-0.04419		-4.2009	0.01306	-0.01282	0.02316	-0.02378	0.00271	-0.00271	0.01883	-0.01667	0.03938	-0.03957	0.05839	-0.05874	0.08759	-0.08811
-4.2004	0.01223	-0.01223	0.01047	-0.01047	0.00337	-0.00337	0.03587	-0.03587	0.04686	-0.04686	0.02959	-0.02959	0.04439	-0.04439		-4.1999	0.01306	-0.01282	0.02324	-0.02386	0.0027	-0.0027	0.01882	-0.01666	0.03939	-0.03958	0.05832	-0.05863	0.08748	-0.08795
-4.1994	0.01229	-0.01229	0.01053	-0.01053	0.00339	-0.00339	0.03602	-0.03602	0.04702	-0.04702	0.02972	-0.02972	0.04458	-0.04459		-4.1989	0.01306	-0.01281	0.02333	-0.02394	0.0027	-0.0027	0.0188	-0.01664	0.0394	-0.03958	0.05824	-0.05852	0.08736	-0.08778
-4.1984	0.01236	-0.01236	0.01058	-0.01058	0.0034	-0.0034	0.03616	-0.03617	0.04718	-0.04718	0.02985	-0.02986	0.04478	-0.04478		-4.1979	0.01306	-0.01281	0.02341	-0.02402	0.00269	-0.00269	0.01879	-0.01662	0.0394	-0.03958	0.05815	-0.05841	0.08723	-0.08761
-4.1974	0.01243	-0.01243	0.01063	-0.01064	0.00341	-0.00341	0.03631	-0.03631	0.04734	-0.04734	0.02998	-0.02999	0.04498	-0.04498		-4.1969	0.01305	-0.0128	0.02349	-0.0241	0.00269	-0.00269	0.01877	-0.0166	0.0394	-0.03957	0.05806	-0.05829	0.08709	-0.08743
-4.1964	0.01249	-0.01249	0.01069	-0.01069	0.00343	-0.00343	0.03645	-0.03645	0.0475	-0.0475	0.03011	-0.03011	0.04517	-0.04517		-4.1959	0.01305	-0.01279	0.02357	-0.02417	0.00268	-0.00268	0.01875	-0.01657	0.0394	-0.03956	0.05797	-0.05817	0.08695	-0.08725
-4.1954	0.01256	-0.01256	0.01074	-0.01074	0.00344	-0.00344	0.03659	-0.03659	0.04765	-0.04765	0.03024	-0.03024	0.04536	-0.04536		-4.1949	0.01304	-0.01278	0.02365	-0.02425	0.00268	-0.00268	0.01873	-0.01655	0.03939	-0.03955	0.05787	-0.05804	0.0868	-0.08707
-4.1944	0.01262	-0.01262	0.01079	-0.01079	0.00346	-0.00346	0.03673	-0.03673	0.04781	-0.04781	0.03037	-0.03037	0.04555	-0.04555		-4.1939	0.01304	-0.01277	0.02372	-0.02432	0.00267	-0.00267	0.01871	-0.01653	0.03938	-0.03954	0.05777	-0.05792	0.08665	-0.08687
-4.1934	0.01268	-0.01268	0.01084	-0.01085	0.00347	-0.00347	0.03687	-0.03687	0.04796	-0.04796	0.03049	-0.03049	0.04574	-0.04574		-4.1929	0.01303	-0.01276	0.02379	-0.02438	0.00266	-0.00266	0.01868	-0.0165	0.03937	-0.03952	0.05766	-0.05778	0.08649	-0.08668
-4.1924	0.01274	-0.01275	0.0109	-0.0109	0.00349	-0.00349	0.037	-0.037	0.04811	-0.04811	0.03062	-0.03062	0.04593	-0.04593		-4.1919	0.01302	-0.01275	0.02386	-0.02445	0.00266	-0.00266	0.01865	-0.01647	0.03936	-0.0395	0.05755	-0.05765	0.08632	-0.08647
-4.1914	0.01281	-0.01281	0.01095	-0.01095	0.0035	-0.0035	0.03713	-0.03713	0.04826	-0.04826	0.03074	-0.03074	0.04611	-0.04611		-4.1909	0.01301	-0.01273	0.02393	-0.02452	0.00265	-0.00265	0.01863	-0.01645	0.03934	-0.03948	0.05743	-0.05751	0.08615	-0.08627
-4.1904	0.01287	-0.01287	0.011	-0.011	0.00351	-0.00351	0.03726	-0.03727	0.04841	-0.04841	0.03086	-0.03087	0.04629	-0.0463		-4.1899	0.013	-0.01272	0.024	-0.02458	0.00264	-0.00264	0.01859	-0.01642	0.03932	-0.03945	0.05731	-0.05737	0.08597	-0.08605
-4.1894	0.01293	-0.01293	0.01105	-0.01105	0.00353	-0.00353	0.03739	-0.03739	0.04856	-0.04856	0.03098	-0.03099	0.04648	-0.04648		-4.1889	0.01299	-0.0127	0.02406	-0.02464	0.00263	-0.00263	0.01856	-0.01639	0.0393	-0.03943	0.05719	-0.05722	0.08579	-0.08583
-4.1884	0.01299	-0.01299	0.01109	-0.0111	0.00354	-0.00354	0.03752	-0.03752	0.0487	-0.0487	0.0311	-0.03111	0.04666	-0.04666		-4.1879	0.01298	-0.01269	0.02413	-0.0247	0.00262	-0.00262	0.01852	-0.01636	0.03927	-0.0394	0.05706	-0.05707	0.08559	-0.08561
-4.1874	0.01305	-0.01305	0.01114	-0.01114	0.00355	-0.00355	0.03764	-0.03764	0.04885	-0.04885	0.03122	-0.03123	0.04684	-0.04684		-4.1869	0.01296	-0.01267	0.02419	-0.02475	0.00261	-0.00261	0.01849	-0.01632	0.03924	-0.03937	0.05693	-0.05692	0.0854	-0.08538
-4.1864	0.01311	-0.01311	0.01119	-0.01119	0.00356	-0.00356	0.03776	-0.03777	0.04899	-0.04899	0.03134	-0.03134	0.04701	-0.04702		-4.1859	0.01295	-0.01265	0.02425	-0.02481	0.0026	-0.0026	0.01845	-0.01629	0.03921	-0.03933	0.0568	-0.05677	0.0852	-0.08515
-4.1854	0.01316	-0.01316	0.01124	-0.01124	0.00358	-0.00358	0.03788	-0.03789	0.04913	-0.04913	0.03146	-0.03146	0.04719	-0.04719		-4.1849	0.01293	-0.01263	0.0243	-0.02486	0.0026	-0.0026	0.0184	-0.01626	0.03918	-0.03929	0.05666	-0.05661	0.08499	-0.08491
-4.1844	0.01322	-0.01322	0.01128	-0.01128	0.00359	-0.00359	0.038	-0.038	0.04927	-0.04927	0.03157	-0.03158	0.04736	-0.04736		-4.1839	0.01291	-0.01261	0.02436	-0.02491	0.00259	-0.00259	0.01836	-0.01622	0.03914	-0.03925	0.05652	-0.05645	0.08477	-0.08467
-4.1834	0.01327	-0.01328	0.01133	-0.01133	0.0036	-0.0036	0.03812	-0.03812	0.04941	-0.04941	0.03169	-0.03169	0.04753	-0.04754		-4.1829	0.01289	-0.01259	0.02441	-0.02496	0.00258	-0.00258	0.01832	-0.01619	0.0391	-0.03921	0.05637	-0.05628	0.08456	-0.08443
-4.1824	0.01333	-0.01333	0.01137	-0.01137	0.00361	-0.00361	0.03823	-0.03823	0.04954	-0.04954	0.0318	-0.0318	0.0477	-0.04771		-4.1819	0.01288	-0.01257	0.02446	-0.02501	0.00257	-0.00257	0.01827	-0.01615	0.03906	-0.03917	0.05622	-0.05612	0.08433	-0.08417
-4.1814	0.01338	-0.01338	0.01142	-0.01142	0.00362	-0.00362	0.03834	-0.03834	0.04968	-0.04968	0.03191	-0.03192	0.04787	-0.04787		-4.1809	0.01285	-0.01255	0.02451	-0.02505	0.00255	-0.00255	0.01822	-0.01611	0.03902	-0.03912	0.05607	-0.05595	0.0841	-0.08392
-4.1804	0.01344	-0.01344	0.01146	-0.01146	0.00363	-0.00363	0.03845	-0.03845	0.04981	-0.04981	0.03202	-0.03203	0.04803	-0.04804		-4.1799	0.01283	-0.01252	0.02456	-0.0251	0.00254	-0.00254	0.01817	-0.01607	0.03898	-0.03908	0.05591	-0.05577	0.08387	-0.08366
-4.1794	0.01349	-0.01349	0.0115	-0.0115	0.00365	-0.00365	0.03855	-0.03856	0.04994	-0.04994	0.03213	-0.03213	0.0482	-0.0482		-4.1789	0.01281	-0.0125	0.0246	-0.02514	0.00253	-0.00253	0.01812	-0.01603	0.03893	-0.03903	0.05575	-0.0556	0.08363	-0.0834
[truncated: 7,179 more rows]

## Sheet: Fig. 4b
VH2O (mL)	PCO2 (atm)	Production rate (mmol g-1 h-1)
0	0	0
0.00645	0	1.86531
0.0129	0	3.19772
0.01935	0	4.05848
[truncated: 3,965 more rows]

## Sheet: Fig. 4c
														single pass of incident photons	re-incidence of scattered photons
[truncated: 7 more rows]

[truncated: 42 more sheets: Fig. 4d, Fig. S4a, Fig. S4b, Fig. S4c, Fig. S4d, Fig. S4e, Fig. S4f, Fig. S4g, Fig. S5a, Fig. S5b, Fig. S5c, Fig. S5d, Fig. S5e, Fig. S5f, Fig. S5g, Fig. S7, Fig. S9a, Fig. S9b, Fig. S10a, Fig. S10b …]
